# Supplementary material for: 2-Methyl-2-(3-nitro­phen­yl)-1,3-dithiane
Source: Acta Crystallogr Sect E Struct Rep Online. 2012 May 19;68(Pt 6):o1827. doi: 10.1107/S1600536812022283 (PMC3379401; doi:10.1107/S1600536812022283)
Supplement: Supplementary file 1 [file e-68-o1827-sup1.cif]

##############################################################################
#                                                                            #
# This CIF contains the data in a paper accepted for publication in          #
# Acta Crystallographica Section E. It conforms to the requirements of       #
# Notes for Authors for Acta Crystallographica Section E, and has been       #
# peer reviewed under the auspices of the IUCr Commission on Journals.       #
#                                                                            #
# Full details of the Crystallographic Information File format               #
# are given in the paper "The Crystallographic Information File (CIF):       #
# a New Standard Archive File for Crystallography" by S. R. Hall, F. H.      #
# Allen and I. D. Brown [Acta Cryst. (1991), A47, 655-685].                  #
#                                                                            #
# The current version of the core CIF dictionary is obtainable from          #
# ftp://ftp.iucr.org/pub/cif_core.dic.                                       #
#                                                                            #
# Software is freely available for graphical display of the structure(s)     #
# in this CIF. For information consult the CIF software page                 #
# http://www.iucr.org/resources/cif/software.                                #
#                                                                            #
# This file may be used for bona fide research purposes within the           #
# scientific community so long as proper attribution is given to the journal # 
# article from which it was obtained.                                        #
#                                                                            #
##############################################################################
data_global
_audit_creation_method     SHELXL-97
_journal_data_validation_number     ?
_journal_date_recd_electronic     2012-04-17
_journal_date_accepted     2012-05-16
_journal_name_full     'Acta Crystallographica, Section E'
_journal_year     2012
_journal_volume     68
_journal_issue      6
_journal_page_first     o1827
_journal_page_last     o1827
_journal_paper_category     QO
_journal_paper_doi     10.1107/S1600536812022283
_journal_coeditor_code     NK2160
_publ_contact_author_name     ' Robert V\'icha'
_publ_contact_author_address
;
 Department of Chemistry
 Faculty of Technology
 Tomas Bata University in Zlin
 Nam. T. G. Masaryka 275
 Zlin,762 72, Czech Republic
;
_publ_contact_author_email     rvicha@ft.utb.cz
_publ_contact_author_fax     '+420 576 031 560'
_publ_contact_author_phone     '+420 576 031 103 '
_publ_section_title
;
2-Methyl-2-(3-nitrophenyl)-1,3-dithiane
;
loop_
    _publ_author_name
    _publ_author_footnote
    _publ_author_address
    'Pavla Miro\<sov\'a' .
;
Department of Chemistry
Faculty of Technology
Tomas Bata University in Zlin
N\'am. T. G. Masaryka 275
Zl\'in 762 72, Czech Republic
;
    'Ne\<cas, Marek' .
;
Department of Chemistry
Faculty of Science
Masaryk University
Kamenice 5
Brno-Bohunice 625 00, Czech Republic
;
    'V\'icha, Robert' .
;
Department of Chemistry
Faculty of Technology
Tomas Bata University in Zlin
N\'am. T. G. Masaryka 275
Zl\'in 762 72, Czech Republic
;
data_I
_chemical_name_systematic
;
2-Methyl-2-(3-nitrophenyl)-1,3-dithiane
;
_chemical_name_common     ?
_chemical_formula_moiety     'C11 H13 N O2 S2'
_chemical_formula_sum     'C11 H13 N O2 S2'
_chemical_formula_iupac     'C11 H13 N O2 S2'
_chemical_formula_weight     255.36
_chemical_melting_point     350
_symmetry_cell_setting     orthorhombic
_symmetry_space_group_name_H-M     'P b c a'
_symmetry_space_group_name_Hall     '-P 2ac 2ab'
loop_
    _symmetry_equiv_pos_as_xyz
    'x, y, z'
    '-x+1/2, -y, z+1/2'
    '-x, y+1/2, -z+1/2'
    'x+1/2, -y+1/2, -z'
    '-x, -y, -z'
    'x-1/2, y, -z-1/2'
    'x, -y-1/2, z-1/2'
    '-x-1/2, y-1/2, z'
_cell_length_a     13.5388(3)
_cell_length_b     7.26600(10)
_cell_length_c     24.1083(4)
_cell_angle_alpha     90.00
_cell_angle_beta     90.00
_cell_angle_gamma     90.00
_cell_volume     2371.60(7)
_cell_formula_units_Z     8
_cell_measurement_reflns_used     29781
_cell_measurement_theta_min     2.93
_cell_measurement_theta_max     27.10
_cell_measurement_temperature     120(2)
_exptl_crystal_description     'block'
_exptl_crystal_colour     'yellow'
_exptl_crystal_size_max     0.40
_exptl_crystal_size_mid     0.40
_exptl_crystal_size_min     0.30
_exptl_crystal_density_diffrn     1.430
_exptl_crystal_density_meas     ?
_exptl_crystal_density_method     'not measured'
_exptl_crystal_F_000     1072
_exptl_absorpt_coefficient_mu     0.433
_exptl_absorpt_correction_type     multi-scan
_exptl_absorpt_process_details     '(CrysAlis RED; Oxford Diffraction, 2009)'
_exptl_absorpt_correction_T_min     0.899
_exptl_absorpt_correction_T_max     1.000
_exptl_special_details
;
Spectral properties of title compound: IR (KBr disc): 3075 (w), 2964 (w), 2937
(w), 2897 (w), 2856 (w), 2825 (w),1574 (w), 1524 (<i>s</i>), 1468 (w), 1422
(<i>m</i>), 1346 (<i>s</i>), 1305 (w), 1283 (w), 1274 (w), 1252 (w), 1193 (w),
1166 (w), 1095 (<i>m</i>), 1065 (w), 1048 (w), 997 (w), 929 (w), 903
(<i>m</i>), 895 (<i>m</i>), 870 (w), 805 (<i>s</i>), 761 (w), 738 (<i>s</i>),
688 (<i>s</i>), 626 (<i>s</i>), 564 (w), 540 (w), 486 (w) cm^-1^. ^1^H NMR (300
MHz; CDCl~3~): \d 2.75 (s, 3H); 1.94--2.62 (m, 2H); 2.63--2.82 (m, 4H); 7.57
(t, 1H); 8.13--8.16 (m, 1H); 8.31--8.35 (m, 1H); 8.84--8.85 (m, 1H) ppm.
^13^C NMR (75.5 MHz; CDCl~3~): \d 24.5 (CH~2~); 28.3 (CH~2~); 33.0 (CH~3~);
53.3 (C); 122.5 (CH); 123.4 (CH); 129.8 (CH); 134.4 (CH); 147.0 (C);149.0 (C)
ppm. MS (EI, 70 eV): 41(13); 45(13); 46(21); 51(9); 59(32); 73(15);
74(100); 75(10); 76(10); 77(14); 91(15); 102(14); 103(6); 105(9); 120(16);
133(5); 134(14); 135(5); 148(13); 166(36); 181(39); 182(6); 240(7); 255(47);
256(7) m/<i>z</i> (%).
;
_diffrn_ambient_temperature     120(2)
_diffrn_radiation_type     'MoK\a'
_diffrn_radiation_wavelength     0.71073
_diffrn_radiation_source     'Enhance (Mo) X-ray Source'
_diffrn_radiation_monochromator     'graphite'
_diffrn_measurement_device_type     'Oxford Diffraction Xcalibur Sapphire2'
_diffrn_measurement_method     '\w scan'
_diffrn_detector_area_resol_mean     8.4353
_diffrn_reflns_number     25370
_diffrn_reflns_av_R_equivalents     0.0162
_diffrn_reflns_av_sigmaI/netI     0.0077
_diffrn_reflns_theta_min     3.29
_diffrn_reflns_theta_max     24.99
_diffrn_reflns_theta_full     24.99
_diffrn_measured_fraction_theta_max     0.999
_diffrn_measured_fraction_theta_full     0.999
_diffrn_reflns_limit_h_min     -16
_diffrn_reflns_limit_h_max     10
_diffrn_reflns_limit_k_min     -8
_diffrn_reflns_limit_k_max     8
_diffrn_reflns_limit_l_min     -28
_diffrn_reflns_limit_l_max     28
_diffrn_standards_number     0
_diffrn_standards_interval_count     ?
_diffrn_standards_interval_time     ?
_diffrn_standards_decay_%     ?
_refine_special_details
;
Refinement of <i>F</i>^2^ against ALL reflections. The weighted <i>R</i>-factor
<i>wR</i> and goodness of fit <i>S</i> are based on <i>F</i>^2^, conventional
<i>R</i>-factors <i>R</i> are based on <i>F</i>, with <i>F</i> set to zero for
negative <i>F</i>^2^. The threshold expression of <i>F</i>^2^ >
2\s(<i>F</i>^2^) is used only for calculating <i>R</i>-factors(gt) <i>etc</i>.
and is not relevant to the choice of reflections for refinement.
<i>R</i>-factors based on <i>F</i>^2^ are statistically about twice as large
as those based on <i>F</i>, and <i>R</i>- factors based on ALL data will be
even larger.
;
_reflns_number_total     2086
_reflns_number_gt     1871
_reflns_threshold_expression     >2\s(I)
_refine_ls_structure_factor_coef     Fsqd
_refine_ls_matrix_type     full
_refine_ls_R_factor_all     0.0321
_refine_ls_R_factor_gt     0.0266
_refine_ls_wR_factor_gt     0.0689
_refine_ls_wR_factor_ref     0.0738
_refine_ls_goodness_of_fit_ref     1.081
_refine_ls_restrained_S_all     1.081
_refine_ls_number_reflns     2086
_refine_ls_number_parameters     145
_refine_ls_number_restraints     0
_refine_ls_hydrogen_treatment     constr
_refine_ls_weighting_scheme     calc
_refine_ls_weighting_details
         'calc w=1/[\s^2^(Fo^2^)+(0.0353P)^2^+1.7194P] where P=(Fo^2^+2Fc^2^)/3'
_atom_sites_solution_hydrogens     geom
_atom_sites_solution_primary     direct
_atom_sites_solution_secondary     difmap
_refine_ls_shift/su_max     0.001
_refine_ls_shift/su_mean     0.000
_refine_diff_density_max     0.379
_refine_diff_density_min     -0.192
_refine_ls_extinction_method     none
_refine_ls_extinction_coef     ?
loop_
    _atom_type_symbol
    _atom_type_description
    _atom_type_scat_dispersion_real
    _atom_type_scat_dispersion_imag
    _atom_type_scat_source
    'C' 'C' 0.0033 0.0016
                         'International Tables Vol C Tables 4.2.6.8 and 6.1.1.4'
    'H' 'H' 0.0000 0.0000
                         'International Tables Vol C Tables 4.2.6.8 and 6.1.1.4'
    'N' 'N' 0.0061 0.0033
                         'International Tables Vol C Tables 4.2.6.8 and 6.1.1.4'
    'O' 'O' 0.0106 0.0060
                         'International Tables Vol C Tables 4.2.6.8 and 6.1.1.4'
    'S' 'S' 0.1246 0.1234
                         'International Tables Vol C Tables 4.2.6.8 and 6.1.1.4'
_computing_data_collection     'CrysAlis CCD (Oxford Diffraction, 2009)'
_computing_cell_refinement     'CrysAlis RED (Oxford Diffraction, 2009)'
_computing_data_reduction     'CrysAlis RED (Oxford Diffraction, 2009)'
_computing_structure_solution     'SIR92 (Altomare <i>et al.</i>, 1993)'
_computing_structure_refinement     'SHELXL97 (Sheldrick, 2008)'
_computing_molecular_graphics
             'ORTEP-3 (Farrugia, 1997) and Mercury (Macrae <i>et al.</i>, 2008)'
_computing_publication_material     'SHELXL97 (Sheldrick, 2008'
loop_
    _atom_site_type_symbol
    _atom_site_label
    _atom_site_fract_x
    _atom_site_fract_y
    _atom_site_fract_z
    _atom_site_U_iso_or_equiv
    _atom_site_adp_type
    _atom_site_calc_flag
    _atom_site_refinement_flags
    _atom_site_occupancy
    _atom_site_symmetry_multiplicity
    _atom_site_disorder_assembly
    _atom_site_disorder_group
    S S1 0.42653(3) 0.06433(6) 0.318872(16) 0.02260(13) Uani d . 1 1 . .
    S S2 0.34860(3) 0.31750(6) 0.406194(17) 0.02437(13) Uani d . 1 1 . .
    O O1 0.78844(9) 0.06238(18) 0.31090(5) 0.0316(3) Uani d . 1 1 . .
    O O2 0.88864(8) 0.19994(18) 0.36717(6) 0.0351(3) Uani d . 1 1 . .
    N N1 0.80521(10) 0.15222(19) 0.35301(6) 0.0237(3) Uani d . 1 1 . .
    C C1 0.72158(11) 0.2054(2) 0.38863(6) 0.0193(3) Uani d . 1 1 . .
    C C2 0.62711(12) 0.1592(2) 0.37124(6) 0.0178(3) Uani d . 1 1 . .
    H H2A 0.6174 0.0953 0.3373 0.021 Uiso calc R 1 1 . .
    C C3 0.54695(11) 0.2075(2) 0.40399(6) 0.0169(3) Uani d . 1 1 . .
    C C4 0.56495(12) 0.3022(2) 0.45353(7) 0.0211(3) Uani d . 1 1 . .
    H H4A 0.5108 0.3381 0.4761 0.025 Uiso calc R 1 1 . .
    C C5 0.66055(13) 0.3445(2) 0.47029(7) 0.0241(4) Uani d . 1 1 . .
    H H5A 0.6710 0.4072 0.5044 0.029 Uiso calc R 1 1 . .
    C C6 0.74045(12) 0.2961(2) 0.43775(6) 0.0222(4) Uani d . 1 1 . .
    H H6A 0.8061 0.3244 0.4488 0.027 Uiso calc R 1 1 . .
    C C7 0.44172(11) 0.1432(2) 0.39012(6) 0.0186(3) Uani d . 1 1 . .
    C C8 0.44276(12) 0.2773(3) 0.28100(7) 0.0277(4) Uani d . 1 1 . .
    H H8A 0.5094 0.3267 0.2890 0.033 Uiso calc R 1 1 . .
    H H8B 0.4394 0.2507 0.2408 0.033 Uiso calc R 1 1 . .
    C C9 0.36643(13) 0.4236(3) 0.29500(8) 0.0315(4) Uani d . 1 1 . .
    H H9A 0.3746 0.5290 0.2694 0.038 Uiso calc R 1 1 . .
    H H9B 0.2995 0.3722 0.2892 0.038 Uiso calc R 1 1 . .
    C C10 0.37475(13) 0.4923(2) 0.35432(8) 0.0299(4) Uani d . 1 1 . .
    H H10A 0.3283 0.5961 0.3595 0.036 Uiso calc R 1 1 . .
    H H10B 0.4424 0.5397 0.3604 0.036 Uiso calc R 1 1 . .
    C C11 0.41696(13) -0.0232(2) 0.42694(7) 0.0265(4) Uani d . 1 1 . .
    H H11A 0.4648 -0.1218 0.4201 0.040 Uiso calc R 1 1 . .
    H H11B 0.3503 -0.0672 0.4182 0.040 Uiso calc R 1 1 . .
    H H11C 0.4199 0.0134 0.4660 0.040 Uiso calc R 1 1 . .
loop_
    _atom_site_aniso_label
    _atom_site_aniso_U_11
    _atom_site_aniso_U_22
    _atom_site_aniso_U_33
    _atom_site_aniso_U_12
    _atom_site_aniso_U_13
    _atom_site_aniso_U_23
    S1 0.0192(2) 0.0278(2) 0.0209(2) -0.00284(16) -0.00093(15) -0.00663(16)
    S2 0.0173(2) 0.0303(2) 0.0255(2) 0.00491(17) 0.00228(16) -0.00487(17)
    O1 0.0243(7) 0.0412(7) 0.0293(6) -0.0001(6) 0.0060(5) -0.0056(6)
    O2 0.0139(6) 0.0411(8) 0.0503(8) -0.0024(5) -0.0002(6) 0.0003(6)
    N1 0.0170(7) 0.0241(7) 0.0299(8) 0.0003(6) 0.0011(6) 0.0070(6)
    C1 0.0177(8) 0.0162(7) 0.0239(8) 0.0014(6) 0.0012(6) 0.0044(6)
    C2 0.0191(8) 0.0168(7) 0.0176(7) 0.0003(6) -0.0018(6) 0.0009(6)
    C3 0.0180(8) 0.0159(7) 0.0169(7) 0.0003(6) -0.0009(6) 0.0028(6)
    C4 0.0233(8) 0.0196(8) 0.0204(8) 0.0002(7) 0.0016(6) 0.0004(6)
    C5 0.0300(9) 0.0212(8) 0.0210(8) -0.0035(7) -0.0061(7) -0.0007(6)
    C6 0.0200(8) 0.0192(8) 0.0275(8) -0.0044(7) -0.0070(7) 0.0056(6)
    C7 0.0161(8) 0.0220(8) 0.0177(7) 0.0005(6) 0.0012(6) -0.0018(6)
    C8 0.0229(9) 0.0414(10) 0.0189(8) -0.0022(8) -0.0021(7) 0.0043(7)
    C9 0.0233(9) 0.0390(10) 0.0323(9) 0.0005(8) -0.0048(8) 0.0118(8)
    C10 0.0227(9) 0.0245(9) 0.0426(10) 0.0038(7) -0.0017(8) 0.0016(8)
    C11 0.0205(8) 0.0296(9) 0.0294(9) -0.0057(7) 0.0004(7) 0.0044(7)
_geom_special_details
;
All e.s.d.'s (except the e.s.d. in the dihedral angle between two l.s. planes)
are estimated using the full covariance matrix. The cell e.s.d.'s are taken
into account individually in the estimation of e.s.d.'s in distances, angles
and torsion angles; correlations between e.s.d.'s in cell parameters are only
used when they are defined by crystal symmetry. An approximate (isotropic)
treatment of cell e.s.d.'s is used for estimating e.s.d.'s involving l.s.
planes.
;
loop_
    _geom_bond_atom_site_label_1
    _geom_bond_atom_site_label_2
    _geom_bond_site_symmetry_2
    _geom_bond_distance
    _geom_bond_publ_flag
    S1 C8 . 1.8098(18) ?
    S1 C7 . 1.8224(15) ?
    S2 C10 . 1.8171(19) ?
    S2 C7 . 1.8285(16) ?
    O1 N1 . 1.2282(18) ?
    O2 N1 . 1.2298(18) ?
    N1 C1 . 1.473(2) ?
    C1 C6 . 1.379(2) ?
    C1 C2 . 1.387(2) ?
    C2 C3 . 1.387(2) ?
    C2 H2A . 0.9500 ?
    C3 C4 . 1.399(2) ?
    C3 C7 . 1.536(2) ?
    C4 C5 . 1.390(2) ?
    C4 H4A . 0.9500 ?
    C5 C6 . 1.382(2) ?
    C5 H5A . 0.9500 ?
    C6 H6A . 0.9500 ?
    C7 C11 . 1.537(2) ?
    C8 C9 . 1.521(3) ?
    C8 H8A . 0.9900 ?
    C8 H8B . 0.9900 ?
    C9 C10 . 1.519(3) ?
    C9 H9A . 0.9900 ?
    C9 H9B . 0.9900 ?
    C10 H10A . 0.9900 ?
    C10 H10B . 0.9900 ?
    C11 H11A . 0.9800 ?
    C11 H11B . 0.9800 ?
    C11 H11C . 0.9800 ?
loop_
    _geom_angle_atom_site_label_1
    _geom_angle_atom_site_label_2
    _geom_angle_atom_site_label_3
    _geom_angle_site_symmetry_1
    _geom_angle_site_symmetry_3
    _geom_angle
    _geom_angle_publ_flag
    C8 S1 C7 . . 101.13(8) ?
    C10 S2 C7 . . 101.75(8) ?
    O1 N1 O2 . . 123.30(14) ?
    O1 N1 C1 . . 118.64(13) ?
    O2 N1 C1 . . 118.06(14) ?
    C6 C1 C2 . . 123.08(15) ?
    C6 C1 N1 . . 118.92(14) ?
    C2 C1 N1 . . 117.99(14) ?
    C1 C2 C3 . . 119.22(14) ?
    C1 C2 H2A . . 120.4 ?
    C3 C2 H2A . . 120.4 ?
    C2 C3 C4 . . 118.28(14) ?
    C2 C3 C7 . . 121.65(13) ?
    C4 C3 C7 . . 119.78(14) ?
    C5 C4 C3 . . 121.25(15) ?
    C5 C4 H4A . . 119.4 ?
    C3 C4 H4A . . 119.4 ?
    C6 C5 C4 . . 120.50(15) ?
    C6 C5 H5A . . 119.8 ?
    C4 C5 H5A . . 119.8 ?
    C1 C6 C5 . . 117.65(15) ?
    C1 C6 H6A . . 121.2 ?
    C5 C6 H6A . . 121.2 ?
    C3 C7 C11 . . 108.41(13) ?
    C3 C7 S1 . . 113.92(10) ?
    C11 C7 S1 . . 105.81(11) ?
    C3 C7 S2 . . 112.50(11) ?
    C11 C7 S2 . . 105.78(11) ?
    S1 C7 S2 . . 109.86(8) ?
    C9 C8 S1 . . 113.79(12) ?
    C9 C8 H8A . . 108.8 ?
    S1 C8 H8A . . 108.8 ?
    C9 C8 H8B . . 108.8 ?
    S1 C8 H8B . . 108.8 ?
    H8A C8 H8B . . 107.7 ?
    C10 C9 C8 . . 112.84(14) ?
    C10 C9 H9A . . 109.0 ?
    C8 C9 H9A . . 109.0 ?
    C10 C9 H9B . . 109.0 ?
    C8 C9 H9B . . 109.0 ?
    H9A C9 H9B . . 107.8 ?
    C9 C10 S2 . . 113.85(13) ?
    C9 C10 H10A . . 108.8 ?
    S2 C10 H10A . . 108.8 ?
    C9 C10 H10B . . 108.8 ?
    S2 C10 H10B . . 108.8 ?
    H10A C10 H10B . . 107.7 ?
    C7 C11 H11A . . 109.5 ?
    C7 C11 H11B . . 109.5 ?
    H11A C11 H11B . . 109.5 ?
    C7 C11 H11C . . 109.5 ?
    H11A C11 H11C . . 109.5 ?
    H11B C11 H11C . . 109.5 ?
