# Supplementary material for: 2-Methyl-2-(3-nitro­phen­yl)-1,3-dithiane
Source: Acta Crystallogr Sect E Struct Rep Online. 2012 May 19;68(Pt 6):o1827. doi: 10.1107/S1600536812022283 (PMC3379401; doi:10.1107/S1600536812022283)
Supplement: Supplementary file 2 [file e-68-o1827-Isup2.hkl]

# 
# h,k,l, Fc-squared, Fo-squared, sigma(Fo-squared) and status flag 
# 
data_I
_shelx_title ' v in Pbca' 
_shelx_refln_list_code          4 
_shelx_F_calc_maximum      286.87 
_exptl_crystal_F_000      1072.00 
_reflns_d_resolution_high  0.8411 
 
loop_ 
 _symmetry_equiv_pos_as_xyz 
 'x, y, z' 
 '-x+1/2, -y, z+1/2' 
 '-x, y+1/2, -z+1/2' 
 'x+1/2, -y+1/2, -z' 
 '-x, -y, -z' 
 'x-1/2, y, -z-1/2' 
 'x, -y-1/2, z-1/2' 
 '-x-1/2, y-1/2, z' 
 
_cell_length_a    13.5388 
_cell_length_b     7.2660 
_cell_length_c    24.1083 
_cell_angle_alpha  90.000 
_cell_angle_beta   90.000 
_cell_angle_gamma  90.000 
 
_shelx_F_squared_multiplier     1.000 
 
loop_ 
 _refln_index_h 
 _refln_index_k 
 _refln_index_l 
 _refln_F_squared_calc 
 _refln_F_squared_meas 
 _refln_F_squared_sigma 
 _refln_observed_status 
   4   0   0    32876.57    34307.10    116.06 o 
   6   0   0     6618.07     7323.07     34.87 o 
   8   0   0     3533.73     3456.77     18.05 o 
  10   0   0     5597.62     5393.54     25.49 o 
  12   0   0        4.23        1.06      2.29 o 
  14   0   0     6981.13     7451.72     67.30 o 
  16   0   0      216.50      244.58     22.40 o 
   2   1   0    21027.39    22514.88     33.88 o 
   4   1   0      186.68      174.66      7.32 o 
   6   1   0     1308.88     1524.71      4.42 o 
   8   1   0      234.95      205.82      3.77 o 
  10   1   0     1203.84     1262.89     11.75 o 
  12   1   0      236.47      233.63      6.97 o 
  14   1   0       22.23        6.83      7.99 o 
   0   2   0    10610.05    11061.05     41.53 o 
   2   2   0     1235.40     1223.77      4.28 o 
   4   2   0      751.29      920.96      5.28 o 
   6   2   0     2641.64     2316.69      6.91 o 
   8   2   0      543.51      508.33      7.35 o 
  10   2   0     3739.90     3641.16     20.04 o 
  12   2   0      188.10      195.35      7.35 o 
  14   2   0      630.74      638.94     13.35 o 
   2   3   0     2392.28     2575.60     13.31 o 
   4   3   0     1245.34     1306.51      5.35 o 
   6   3   0     6975.80     7334.08     15.64 o 
   8   3   0     3578.06     3588.24     25.26 o 
  10   3   0      196.73      185.07      7.63 o 
  12   3   0     1494.64     1567.90     22.66 o 
  14   3   0      108.92      124.94     14.65 o 
   0   4   0        0.59        3.69      3.27 o 
   2   4   0      657.23      638.15      4.43 o 
   4   4   0      140.88      159.60      3.04 o 
   6   4   0     2559.24     2656.06     14.46 o 
   8   4   0       81.05       86.24      6.10 o 
  10   4   0        0.85        7.43      8.56 o 
  12   4   0        0.02       19.60     11.53 o 
  14   4   0       81.95      115.83     16.02 o 
   2   5   0      911.42      929.52      6.30 o 
   4   5   0     1406.73     1354.69      8.22 o 
   6   5   0        0.28        0.00      0.94 o 
   8   5   0      669.52      665.40      9.17 o 
  10   5   0       59.73       52.12     10.75 o 
  12   5   0      182.13      202.57     14.92 o 
   0   6   0     2437.22     2568.83     18.04 o 
   2   6   0      697.96      699.22      7.35 o 
   4   6   0     1641.05     1597.29     10.56 o 
   6   6   0     2534.64     2505.44     13.23 o 
   8   6   0      842.26      890.81     11.23 o 
  10   6   0      455.96      444.34     15.62 o 
   2   7   0      579.63      592.46      8.32 o 
   4   7   0      544.49      561.90      8.47 o 
   6   7   0      321.36      293.08      7.49 o 
   8   7   0      419.85      437.71     10.07 o 
   0   8   0     5716.59     6184.56     39.24 o 
   2   8   0        8.49        0.06      3.71 o 
   4   8   0      206.04      199.89      9.40 o 
   6   8   0      158.22      149.28     10.41 o 
   1   1   1      447.83      435.97      5.35 o 
   2   1   1      637.25      700.63      1.84 o 
   3   1   1    11988.70    12697.61     19.07 o 
   4   1   1     4857.83     5126.54      7.36 o 
   5   1   1     3728.64     3719.83      4.81 o 
   6   1   1    13231.03    13690.92     26.97 o 
   7   1   1     5008.24     5084.08     12.99 o 
   8   1   1     6376.85     6138.45     14.72 o 
   9   1   1      136.64      155.59      3.12 o 
  10   1   1     4397.56     4438.11     16.76 o 
  11   1   1      420.10      426.23      5.81 o 
  12   1   1       48.83       53.06      4.74 o 
  13   1   1       95.47      126.21      6.41 o 
  14   1   1      100.41       86.04      7.41 o 
  15   1   1       90.00       87.64     10.55 o 
   0   2   1    12038.07    12806.38     68.54 o 
   1   2   1     3938.98     4086.49     15.59 o 
   2   2   1      123.31      160.61      1.46 o 
   3   2   1       78.48       75.18      1.22 o 
   4   2   1      339.51      374.46      1.93 o 
   5   2   1     7021.08     7311.48      9.89 o 
   6   2   1     6070.54     6337.55     10.05 o 
   7   2   1       60.08       79.55      1.67 o 
   8   2   1     3266.13     3406.45     11.20 o 
   9   2   1     1243.43     1327.09      8.36 o 
  10   2   1     2102.77     2085.33     10.90 o 
  11   2   1     1224.35     1255.46      9.10 o 
  12   2   1      161.52      150.94      4.86 o 
  13   2   1      191.00      178.97      5.79 o 
  14   2   1       80.66       98.12      7.03 o 
  15   2   1      171.56      168.19      9.35 o 
   1   3   1     4443.79     4424.03     22.68 o 
   2   3   1      860.87      794.29      3.36 o 
   3   3   1     5798.03     5902.38     17.71 o 
   4   3   1        4.35        0.19      0.80 o 
   5   3   1       86.92       93.37      1.68 o 
   6   3   1      106.31       87.23      1.82 o 
   7   3   1      538.11      514.88      3.44 o 
   8   3   1      296.68      303.63      4.46 o 
   9   3   1     1395.20     1403.30      9.70 o 
  10   3   1      180.62      170.79      4.83 o 
  11   3   1      384.60      366.40      6.90 o 
  12   3   1     1928.37     1922.65     14.14 o 
  13   3   1     2463.98     2487.94     18.44 o 
  14   3   1      533.72      570.20     10.60 o 
  15   3   1       76.63       76.39     12.86 o 
   0   4   1     3762.75     3472.44     13.18 o 
   1   4   1     1864.28     1849.62      6.54 o 
   2   4   1      137.74      121.72      1.86 o 
   3   4   1     2074.12     2057.93      6.05 o 
   4   4   1       51.68       62.73      2.00 o 
   5   4   1     1842.39     1773.15      5.73 o 
   6   4   1      511.96      511.74      3.45 o 
   7   4   1      103.40      102.94      2.81 o 
   8   4   1     2710.11     2852.28     13.81 o 
   9   4   1      202.09      169.04      6.05 o 
  10   4   1      869.22      848.30     10.50 o 
  11   4   1       61.85       71.68      7.62 o 
  12   4   1     2375.86     2461.62     20.83 o 
  13   4   1      181.33      171.73      9.42 o 
  14   4   1     1963.04     2112.47     20.92 o 
   1   5   1     1503.05     1449.48      6.06 o 
   2   5   1     1514.77     1436.09      5.61 o 
   3   5   1     1285.42     1233.46      5.50 o 
   4   5   1       13.08       10.48      2.43 o 
   5   5   1      489.45      482.98      3.92 o 
   6   5   1      457.96      475.60      3.95 o 
   7   5   1      783.44      770.15      5.53 o 
   8   5   1      166.97      154.85      5.33 o 
   9   5   1      390.88      403.52      9.39 o 
  10   5   1       87.00       76.19      8.23 o 
  11   5   1       38.62       40.38      8.51 o 
  12   5   1     1056.59     1090.15     15.66 o 
  13   5   1      552.73      535.39     12.41 o 
   0   6   1      128.04      129.97      4.52 o 
   1   6   1      545.35      521.01      4.63 o 
   2   6   1       67.33       54.96      3.32 o 
   3   6   1      184.67      177.60      3.58 o 
   4   6   1       83.83       70.08      3.48 o 
   5   6   1      652.14      651.02      5.21 o 
   6   6   1      773.27      795.38      5.70 o 
   7   6   1      191.14      188.90      4.88 o 
   8   6   1      104.42      110.53      5.91 o 
   9   6   1      233.30      253.78      9.28 o 
  10   6   1      332.77      344.38     10.65 o 
  11   6   1        7.06        0.00      1.97 o 
   1   7   1        1.88        0.00      2.16 o 
   2   7   1      295.21      270.66      4.67 o 
   3   7   1        2.25        0.00      2.54 o 
   4   7   1      483.25      515.03      5.55 o 
   5   7   1      116.04      106.64      4.95 o 
   6   7   1      211.43      211.40      5.28 o 
   7   7   1       32.12       33.36      6.52 o 
   8   7   1      611.36      643.95      7.89 o 
   9   7   1       12.36        4.11      9.13 o 
   0   8   1       11.67       24.81      9.18 o 
   1   8   1       40.38       41.02      5.53 o 
   2   8   1        1.26        0.00      2.18 o 
   3   8   1        0.02        0.00      1.60 o 
   4   8   1        3.98        0.00      2.70 o 
   5   8   1       38.94       11.89      2.94 o 
   6   8   1        2.23        0.00      2.75 o 
   2   0   2     1492.52     1547.63      9.42 o 
   3   0   2    46949.24    46059.61    855.90 o 
   4   0   2       46.73       41.65      1.27 o 
   5   0   2     2399.18     2541.51      9.12 o 
   6   0   2     2940.72     2897.53     12.56 o 
   7   0   2     1221.55     1237.55      6.12 o 
   8   0   2      742.84      692.21      5.97 o 
   9   0   2      107.61      113.31      3.89 o 
  10   0   2     1877.79     1998.80     14.17 o 
  11   0   2    14807.44    14623.91     55.54 o 
  12   0   2      900.23      952.13     13.49 o 
  13   0   2      177.16      191.04     11.16 o 
  14   0   2      465.40      537.51     20.24 o 
  15   0   2     3342.30     3583.16     35.07 o 
  16   0   2      724.24      793.81     19.08 o 
   1   1   2    28639.54    30339.48     76.19 o 
   2   1   2    11901.80    12403.55     31.79 o 
   3   1   2      647.71      729.05      1.99 o 
   4   1   2     3505.07     3600.86      6.16 o 
   5   1   2      222.21      198.48      1.37 o 
   6   1   2     4851.16     5130.64     11.73 o 
   7   1   2      225.28      141.18      1.72 o 
   8   1   2      749.07      775.25      5.46 o 
   9   1   2     5860.82     5665.51     20.82 o 
  10   1   2      244.73      255.57      4.17 o 
  11   1   2     4925.15     4865.23     16.52 o 
  12   1   2      345.43      391.75      7.42 o 
  13   1   2     5138.66     5187.51     30.22 o 
  14   1   2      159.78      186.45      8.22 o 
  15   1   2       56.34       54.00      9.63 o 
   0   2   2    16501.43    17437.37    116.37 o 
   1   2   2    11880.89    12670.21     41.43 o 
   2   2   2     1841.57     1988.26      4.17 o 
   3   2   2    12042.73    12746.71     32.90 o 
   4   2   2      139.26      127.31      1.40 o 
   5   2   2     5818.71     5942.09      9.60 o 
   6   2   2       49.15       43.08      1.36 o 
   7   2   2     3860.07     3857.42      6.95 o 
   8   2   2        0.09        1.40      1.58 o 
   9   2   2      923.45      856.63      6.89 o 
  10   2   2      611.24      582.45      6.29 o 
  11   2   2      211.08      182.66      4.72 o 
  12   2   2       62.25       49.04      4.65 o 
  13   2   2       46.07       46.47      5.78 o 
  14   2   2      666.59      662.66      9.62 o 
  15   2   2      569.81      588.59     10.72 o 
   1   3   2      610.46      607.72      2.74 o 
   2   3   2     3337.59     3357.22     10.55 o 
   3   3   2      495.35      449.07      2.31 o 
   4   3   2      482.54      580.88      2.61 o 
   5   3   2     8020.59     8553.77     15.84 o 
   6   3   2       48.95       63.51      1.82 o 
   7   3   2        1.02       12.05      2.00 o 
   8   3   2      302.93      265.39      3.71 o 
   9   3   2        1.62        2.89      2.86 o 
  10   3   2      266.90      256.90      5.93 o 
  11   3   2      583.64      566.35      8.12 o 
  12   3   2      125.40      116.10      6.48 o 
  13   3   2        7.17       19.55      6.39 o 
  14   3   2      110.76      124.12      9.14 o 
  15   3   2      522.77      563.37     12.46 o 
   0   4   2        5.09        2.10      2.00 o 
   1   4   2      128.11      134.42      1.86 o 
   2   4   2       73.10       64.27      1.72 o 
   3   4   2       28.55       21.69      1.72 o 
   4   4   2       80.67       77.50      2.03 o 
   5   4   2     1187.78     1279.19      5.11 o 
   6   4   2      329.13      380.02      3.19 o 
   7   4   2       39.26       45.24      2.97 o 
   8   4   2        1.85        1.45      3.42 o 
   9   4   2      154.14      161.46      6.17 o 
  10   4   2      197.68      200.09      6.74 o 
  11   4   2      317.85      346.29      8.19 o 
  12   4   2       22.17       19.70      7.83 o 
  13   4   2       25.05       25.28      9.52 o 
  14   4   2        0.28       13.07     10.04 o 
   1   5   2        4.50        0.00      1.17 o 
   2   5   2     1841.99     1758.30      6.00 o 
   3   5   2      792.06      775.61      4.40 o 
   4   5   2     1427.55     1356.91      5.72 o 
   5   5   2       15.52        6.57      1.09 o 
   6   5   2      233.32      214.14      3.17 o 
   7   5   2     2145.50     2249.64      8.52 o 
   8   5   2      307.95      289.33      5.33 o 
   9   5   2        6.54        1.25      6.03 o 
  10   5   2      125.40      105.02      8.56 o 
  11   5   2      710.37      707.66     12.56 o 
  12   5   2      722.68      769.20     13.56 o 
  13   5   2       21.62       11.57      7.91 o 
   0   6   2     4584.11     4463.92     23.47 o 
   1   6   2        0.17        0.00      1.38 o 
   2   6   2       65.63       47.99      3.41 o 
   3   6   2       95.19       84.08      3.58 o 
   4   6   2      452.38      435.29      4.21 o 
   5   6   2      854.66      868.21      5.49 o 
   6   6   2      122.73      104.92      3.81 o 
   7   6   2       43.97       44.90      4.43 o 
   8   6   2      303.77      313.95      6.76 o 
   9   6   2     1013.82     1013.31     14.47 o 
  10   6   2      373.47      399.27     10.93 o 
  11   6   2       77.93       58.51     10.71 o 
   1   7   2      775.03      761.74      6.73 o 
   2   7   2       18.06        6.33      1.94 o 
   3   7   2      693.09      654.41      5.96 o 
   4   7   2      179.60      178.31      4.79 o 
   5   7   2        2.92        0.00      1.31 o 
   6   7   2      224.95      218.88      5.26 o 
   7   7   2      565.60      592.65      6.87 o 
   8   7   2      262.15      269.29      7.99 o 
   9   7   2      431.82      416.61     11.74 o 
   0   8   2       10.51        0.00      4.77 o 
   1   8   2       15.39       17.91      6.19 o 
   2   8   2      113.72      106.89      6.10 o 
   3   8   2      246.35      255.74      6.36 o 
   4   8   2        6.80        0.00      3.10 o 
   5   8   2      514.38      532.73      6.90 o 
   1   1   3     1232.02     1379.44      7.78 o 
   2   1   3       74.39       60.42      0.99 o 
   3   1   3     9164.19     9427.66     18.13 o 
   4   1   3     2525.72     2736.20      6.34 o 
   5   1   3     4103.37     3993.02      7.43 o 
   6   1   3       19.13       27.85      1.20 o 
   7   1   3     2147.70     2006.06      5.14 o 
   8   1   3      276.65      306.92      3.81 o 
   9   1   3     3667.89     3677.91     12.05 o 
  10   1   3      166.86      166.03      3.73 o 
  11   1   3      460.77      456.17      5.46 o 
  12   1   3      343.35      344.37      6.48 o 
  13   1   3     2303.89     2339.30     15.07 o 
  14   1   3       33.92       40.50      8.23 o 
  15   1   3       84.06       77.79      9.66 o 
   0   2   3      938.52      945.99      6.46 o 
   1   2   3    19592.28    20408.80     58.11 o 
   2   2   3     1841.51     1967.69      5.14 o 
   3   2   3     3140.71     3199.13      7.10 o 
   4   2   3      559.54      593.79      2.41 o 
   5   2   3     6893.41     7333.52     11.77 o 
   6   2   3     1092.46     1163.24      3.49 o 
   7   2   3       24.98       16.13      1.66 o 
   8   2   3        1.89        0.92      1.10 o 
   9   2   3     1278.51     1253.03      7.93 o 
  10   2   3     1280.93     1343.67      8.94 o 
  11   2   3     2273.83     2345.79     13.17 o 
  12   2   3     2483.84     2357.20     13.85 o 
  13   2   3      110.96       92.52      6.49 o 
  14   2   3      791.72      789.93     11.40 o 
  15   2   3      125.63      148.33     11.50 o 
   1   3   3      248.43      321.83      2.54 o 
   2   3   3     1489.58     1512.53      6.61 o 
   3   3   3       56.18       81.27      1.36 o 
   4   3   3     2064.06     2050.32      5.11 o 
   5   3   3        7.78       14.89      1.72 o 
   6   3   3     2113.40     2081.16      6.12 o 
   7   3   3      301.63      320.82      2.76 o 
   8   3   3     2047.47     2009.40      9.28 o 
   9   3   3      119.41      103.14      5.17 o 
  10   3   3      112.50      101.57      5.02 o 
  11   3   3     1038.10     1010.70     10.34 o 
  12   3   3      701.35      735.82      9.52 o 
  13   3   3        2.68       13.08      6.32 o 
  14   3   3      945.42      971.51     11.71 o 
  15   3   3        8.84       12.87     10.12 o 
   0   4   3       79.44       77.26      2.57 o 
   1   4   3     4611.15     4726.99     23.28 o 
   2   4   3     2010.76     2064.60      9.82 o 
   3   4   3     7865.33     7715.64     24.90 o 
   4   4   3     1236.74     1237.29      4.62 o 
   5   4   3     1217.95     1277.54      5.15 o 
   6   4   3     4690.44     4590.80     11.38 o 
   7   4   3       15.03        4.94      1.55 o 
   8   4   3     1203.43     1072.09      8.16 o 
   9   4   3     1018.72     1045.30     11.12 o 
  10   4   3     2768.59     2825.50     23.93 o 
  11   4   3     2094.01     2171.45     16.70 o 
  12   4   3     1218.89     1200.90     13.43 o 
  13   4   3        4.99        0.00      2.54 o 
  14   4   3      115.79      118.62     11.18 o 
   1   5   3     1036.01      982.13      4.52 o 
   2   5   3      633.55      622.08      3.81 o 
   3   5   3       37.79       25.24      2.40 o 
   4   5   3     2217.12     2232.42      7.42 o 
   5   5   3     1658.94     1698.18      6.83 o 
   6   5   3      298.47      244.64      3.36 o 
   7   5   3       14.92        5.18      2.20 o 
   8   5   3     2838.06     2940.09     16.11 o 
   9   5   3       15.53       16.93      6.25 o 
  10   5   3      426.17      406.63      9.91 o 
  11   5   3      233.96      204.12      9.47 o 
  12   5   3      568.33      635.15     13.96 o 
  13   5   3        0.43        5.11      7.58 o 
   0   6   3     1145.01     1070.58      8.31 o 
   1   6   3      183.17      174.81      3.27 o 
   2   6   3      121.15      119.36      3.41 o 
   3   6   3      222.09      210.68      3.58 o 
   4   6   3      261.73      249.19      3.78 o 
   5   6   3        0.35        0.00      0.89 o 
   6   6   3        0.07        0.00      1.84 o 
   7   6   3       56.66       55.33      4.10 o 
   8   6   3       30.83       27.16      6.33 o 
   9   6   3      456.13      478.96     10.93 o 
  10   6   3      322.62      328.36     10.86 o 
  11   6   3      217.51      238.37     11.09 o 
   1   7   3      426.16      415.88      5.21 o 
   2   7   3      154.46      143.17      4.64 o 
   3   7   3      127.38      118.44      4.51 o 
   4   7   3        0.98        0.00      1.64 o 
   5   7   3      134.66      134.31      5.05 o 
   6   7   3     1015.71     1046.71      7.43 o 
   7   7   3     1495.78     1604.55     10.58 o 
   8   7   3        0.39        0.00      4.65 o 
   9   7   3       76.51       67.32     11.40 o 
   0   8   3      212.55      204.62      9.57 o 
   1   8   3       69.19       61.55      6.18 o 
   2   8   3       15.45        5.51      5.65 o 
   3   8   3        7.60        0.00      1.55 o 
   4   8   3       71.64       56.20      6.16 o 
   5   8   3      567.92      560.45      6.76 o 
   0   0   4    82292.64    83249.65    235.82 o 
   1   0   4      676.00      657.07      4.26 o 
   2   0   4     1272.43     1279.25      4.69 o 
   3   0   4    13010.33    13197.47     64.34 o 
   4   0   4    10398.04    10569.52     44.71 o 
   5   0   4    17122.91    17203.86     53.41 o 
   6   0   4       33.03       96.29      7.37 o 
   7   0   4      488.43      474.52      3.61 o 
   8   0   4      637.76      674.28      5.98 o 
   9   0   4      301.43      283.81      5.21 o 
  10   0   4      103.73      116.34      4.78 o 
  11   0   4     3003.41     3005.76     18.32 o 
  12   0   4      788.64      779.74     12.46 o 
  13   0   4      177.48      168.19      8.97 o 
  14   0   4      174.43      198.80     12.88 o 
  15   0   4      697.24      713.93     17.49 o 
   1   1   4     2626.03     2828.47      9.70 o 
   2   1   4     8634.14     8969.70     22.22 o 
   3   1   4     8361.64     8460.14     15.71 o 
   4   1   4     2174.10     2104.87      5.40 o 
   5   1   4     3546.15     3584.71     12.34 o 
   6   1   4     2306.12     2471.37      6.22 o 
   7   1   4      468.72      337.30      2.51 o 
   8   1   4      847.22      875.03      4.64 o 
   9   1   4      176.08      149.37      3.11 o 
  10   1   4      934.15      855.62      6.60 o 
  11   1   4     1136.11     1153.22      9.07 o 
  12   1   4        0.20        0.00      3.04 o 
  13   1   4      253.12      253.83      7.34 o 
  14   1   4      304.79      303.59      8.96 o 
  15   1   4      386.59      373.09     10.70 o 
   0   2   4     5127.52     5559.95     23.05 o 
   1   2   4      236.77      284.92      1.93 o 
   2   2   4     2932.52     3041.33     10.49 o 
   3   2   4     4822.46     4724.55     14.52 o 
   4   2   4      630.85      593.98      2.52 o 
   5   2   4     8003.33     8678.37     15.48 o 
   6   2   4      625.16      588.92      2.53 o 
   7   2   4       10.32       13.45      1.70 o 
   8   2   4      797.95      834.77      5.42 o 
   9   2   4       91.87       94.43      3.72 o 
  10   2   4       38.90       32.32      4.29 o 
  11   2   4      516.15      462.73      7.29 o 
  12   2   4      194.84      181.08      6.23 o 
  13   2   4       37.97       27.84      6.56 o 
  14   2   4        3.47        0.26      1.99 o 
  15   2   4      402.74      451.28     12.82 o 
   1   3   4     9777.60     9965.43     27.10 o 
   2   3   4       78.95       71.06      1.48 o 
   3   3   4        2.98        0.50      0.56 o 
   4   3   4      514.55      570.65      3.36 o 
   5   3   4     5940.75     5878.31     10.28 o 
   6   3   4     3348.48     3535.13      6.99 o 
   7   3   4      433.29      425.41      3.26 o 
   8   3   4       40.93       37.46      3.21 o 
   9   3   4     1094.40     1024.89      9.50 o 
  10   3   4      118.04      117.99      5.35 o 
  11   3   4        4.81        0.00      2.61 o 
  12   3   4      185.18      215.61      6.71 o 
  13   3   4     2021.87     2084.62     15.94 o 
  14   3   4       71.94       82.22      8.64 o 
   0   4   4       49.34       44.03      2.61 o 
   1   4   4      260.81      244.72      2.29 o 
   2   4   4      110.09      121.14      2.00 o 
   3   4   4        9.00       12.53      1.82 o 
   4   4   4       44.72       50.11      2.13 o 
   5   4   4      386.59      408.27      3.30 o 
   6   4   4        2.18        0.00      0.90 o 
   7   4   4       80.08       81.12      3.13 o 
   8   4   4      586.49      588.11      6.49 o 
   9   4   4      219.32      251.25      6.81 o 
  10   4   4       44.63       43.96      6.46 o 
  11   4   4        6.04       13.96      6.70 o 
  12   4   4       18.46       21.06      7.12 o 
  13   4   4      340.29      357.31      9.60 o 
  14   4   4       48.47       46.47     10.43 o 
   1   5   4     5383.95     5386.87     21.95 o 
   2   5   4     1128.86     1056.51      4.91 o 
   3   5   4      224.96      236.43      2.89 o 
   4   5   4      204.02      243.38      3.07 o 
   5   5   4     1966.63     1928.18      7.57 o 
   6   5   4      592.83      646.38      4.65 o 
   7   5   4      228.32      197.87      3.96 o 
   8   5   4      440.04      469.33      6.66 o 
   9   5   4     1963.63     2006.42     16.03 o 
  10   5   4      201.73      209.47      7.72 o 
  11   5   4       38.49       34.96      8.08 o 
  12   5   4      240.93      261.02     10.70 o 
   0   6   4     3561.17     3555.54     20.23 o 
   1   6   4      733.27      745.80      4.83 o 
   2   6   4       76.66       81.97      3.30 o 
   3   6   4     2613.47     2572.00     12.66 o 
   4   6   4     1237.27     1163.51      6.22 o 
   5   6   4        0.90        0.00      1.01 o 
   6   6   4      163.15      169.32      3.80 o 
   7   6   4        0.12        0.00      2.29 o 
   8   6   4      217.15      224.08      6.75 o 
   9   6   4       86.11       85.23      8.63 o 
  10   6   4      170.93      176.30     10.68 o 
  11   6   4      986.23     1093.29     16.16 o 
   1   7   4      123.37      107.08      4.68 o 
   2   7   4      941.34      903.27      6.80 o 
   3   7   4      788.21      780.64      6.06 o 
   4   7   4      147.48      150.58      4.59 o 
   5   7   4      240.88      269.22      5.05 o 
   6   7   4      117.96      101.15      5.66 o 
   7   7   4      414.10      426.01      6.38 o 
   8   7   4      371.24      393.29      9.78 o 
   9   7   4       61.06       64.56     12.25 o 
   0   8   4      481.16      479.65      9.78 o 
   1   8   4       18.23        0.00      2.87 o 
   2   8   4       50.51       45.33      5.83 o 
   3   8   4      817.75      864.46      8.01 o 
   4   8   4       80.74       73.17      6.11 o 
   5   8   4     2306.46     2528.88     12.69 o 
   1   1   5       72.27       70.78      1.17 o 
   2   1   5       95.30      101.91      1.33 o 
   3   1   5      756.32      819.17      3.52 o 
   4   1   5        1.47        0.91      0.38 o 
   5   1   5     3371.90     3322.20      8.41 o 
   6   1   5     2489.75     2610.13      6.00 o 
   7   1   5        6.83       11.18      1.60 o 
   8   1   5      449.31      465.14      3.42 o 
   9   1   5     1507.41     1457.32      8.74 o 
  10   1   5      767.73      768.42      6.25 o 
  11   1   5      608.01      574.32      6.87 o 
  12   1   5       11.74        4.45      2.15 o 
  13   1   5     1321.16     1341.64     16.10 o 
  14   1   5       23.12       18.01      8.12 o 
  15   1   5       30.08       29.18      9.46 o 
   0   2   5    58827.91    60315.21    174.33 o 
   1   2   5     5530.26     5596.20     18.99 o 
   2   2   5      324.85      326.55      2.83 o 
   3   2   5     7029.76     7110.68     15.70 o 
   4   2   5     1575.45     1639.03      4.51 o 
   5   2   5     2137.93     2337.62      4.79 o 
   6   2   5      505.95      494.77      2.34 o 
   7   2   5       56.07       46.95      2.17 o 
   8   2   5      778.54      784.16      5.02 o 
   9   2   5      122.68      149.11      3.99 o 
  10   2   5        8.42        6.54      4.02 o 
  11   2   5     2307.00     2364.21     14.53 o 
  12   2   5       18.27        5.39      2.59 o 
  13   2   5       21.83       14.69      6.73 o 
  14   2   5      376.67      393.15     10.09 o 
  15   2   5     1282.16     1340.91     16.78 o 
   1   3   5      636.04      795.12      5.19 o 
   2   3   5     1018.67     1093.34      4.56 o 
   3   3   5     6840.35     6874.93     22.24 o 
   4   3   5       63.84       59.76      1.65 o 
   5   3   5        0.43        0.11      0.69 o 
   6   3   5      319.96      296.87      2.44 o 
   7   3   5     4511.66     4455.25     10.30 o 
   8   3   5       34.00       34.40      3.12 o 
   9   3   5       62.09       50.05      4.43 o 
  10   3   5       35.86       24.86      4.95 o 
  11   3   5       27.96       13.27      5.32 o 
  12   3   5      789.96      744.47      9.68 o 
  13   3   5      540.05      548.73      9.12 o 
  14   3   5      253.14      228.64      8.79 o 
   0   4   5     3929.22     4195.35     27.71 o 
   1   4   5     6991.00     7230.91     24.25 o 
   2   4   5     1283.78     1301.41      4.98 o 
   3   4   5     1420.75     1384.22      5.11 o 
   4   4   5      169.69      183.93      2.44 o 
   5   4   5     9517.56     9376.18     33.17 o 
   6   4   5      440.50      413.30      3.38 o 
   7   4   5      304.96      318.30      3.67 o 
   8   4   5      987.43     1067.63      8.40 o 
   9   4   5     5212.12     5190.73     34.20 o 
  10   4   5      162.13      149.71      7.04 o 
  11   4   5      659.55      632.91      9.28 o 
  12   4   5      281.96      276.16      7.87 o 
  13   4   5      310.27      311.42      9.47 o 
   1   5   5       37.93       46.28      2.59 o 
   2   5   5      317.52      327.80      3.34 o 
   3   5   5     3746.34     3741.04     12.70 o 
   4   5   5      292.88      311.39      3.14 o 
   5   5   5       62.30       57.90      3.03 o 
   6   5   5      229.09      233.71      3.34 o 
   7   5   5     4630.79     4669.03     16.12 o 
   8   5   5      422.91      447.00      6.59 o 
   9   5   5        0.99        1.15      2.86 o 
  10   5   5       21.69       24.48      6.71 o 
  11   5   5      102.99      103.00      8.90 o 
  12   5   5      330.42      321.43     11.27 o 
   0   6   5     2347.84     2426.59     15.84 o 
   1   6   5     1093.45     1056.63      5.59 o 
   2   6   5       92.37       80.18      3.30 o 
   3   6   5     2023.80     2033.98      7.54 o 
   4   6   5        1.23        0.00      1.98 o 
   5   6   5      183.53      183.36      3.82 o 
   6   6   5     1720.58     1748.56      8.43 o 
   7   6   5      131.87      125.67      4.53 o 
   8   6   5       80.96       69.38      6.57 o 
   9   6   5       41.01       30.15      7.07 o 
  10   6   5       71.61       65.69      9.97 o 
  11   6   5      767.02      851.28     15.58 o 
   1   7   5      531.22      518.13      5.12 o 
   2   7   5     1130.73     1166.53      7.57 o 
   3   7   5        0.92        0.00      2.75 o 
   4   7   5      376.72      394.54      4.93 o 
   5   7   5      979.55     1016.54      6.93 o 
   6   7   5      670.64      684.48      6.28 o 
   7   7   5       41.36       37.87      6.23 o 
   8   7   5        2.92        0.00      4.42 o 
   9   7   5      425.19      446.13     12.96 o 
   0   8   5       50.96       34.54      8.72 o 
   1   8   5       66.60       43.39      5.84 o 
   2   8   5        2.22        0.00      2.89 o 
   3   8   5       11.05        0.00      1.43 o 
   4   8   5       82.06       71.25      6.23 o 
   5   8   5      629.30      652.87      7.11 o 
   0   0   6      616.38      751.13     12.58 o 
   1   0   6      549.60      523.77      2.99 o 
   2   0   6       99.58      103.87      1.69 o 
   3   0   6    10977.14    11309.01     21.88 o 
   4   0   6      168.93      234.37      7.74 o 
   5   0   6      299.77      245.53      1.97 o 
   6   0   6     1869.89     1521.36      6.19 o 
   7   0   6     2702.60     2842.77      9.12 o 
   8   0   6     1215.40     1090.91      5.91 o 
   9   0   6     1212.80     1155.48      9.48 o 
  10   0   6     7942.12     7830.25     29.01 o 
  11   0   6     1426.94     1388.12     11.61 o 
  12   0   6       86.25       79.01      6.57 o 
  13   0   6      145.64      116.65     11.33 o 
  14   0   6       30.98       25.91     12.54 o 
  15   0   6      230.67      237.08     23.81 o 
   1   1   6     4168.79     4343.66     10.58 o 
   2   1   6      505.92      510.20      2.40 o 
   3   1   6      100.05      112.93      1.45 o 
   4   1   6     2335.29     2365.62      6.01 o 
   5   1   6     1458.51     1601.54      3.95 o 
   6   1   6     5478.46     5858.98     10.86 o 
   7   1   6      736.89      723.52      3.86 o 
   8   1   6     7288.60     7147.26     17.64 o 
   9   1   6       24.44       24.45      2.83 o 
  10   1   6       48.44       47.22      3.57 o 
  11   1   6      926.13      872.81      8.92 o 
  12   1   6      821.69      756.52      9.90 o 
  13   1   6       71.09       78.47      7.80 o 
  14   1   6      451.14      457.95     10.32 o 
  15   1   6       38.15       28.47     10.41 o 
   0   2   6    29728.76    32001.38    135.42 o 
   1   2   6      285.50      298.86      1.80 o 
   2   2   6       10.11       12.02      1.15 o 
   3   2   6      678.75      661.01      2.73 o 
   4   2   6       35.72       20.04      1.30 o 
   5   2   6       18.91       20.68      1.31 o 
   6   2   6      242.40      258.02      2.00 o 
   7   2   6      220.64      211.93      2.67 o 
   8   2   6      441.39      392.58      3.72 o 
   9   2   6       25.90       20.96      3.37 o 
  10   2   6     3313.35     3255.33     20.26 o 
  11   2   6     4380.97     4195.02     26.24 o 
  12   2   6       19.31       11.33      7.48 o 
  13   2   6      206.69      188.48      8.70 o 
  14   2   6     1316.14     1377.17     16.42 o 
  15   2   6      569.04      571.30     12.16 o 
   1   3   6       31.37       22.74      1.57 o 
   2   3   6     4572.43     4708.18     20.37 o 
   3   3   6      152.34      195.45      2.02 o 
   4   3   6      506.65      477.98      2.96 o 
   5   3   6       22.03        6.59      1.05 o 
   6   3   6      190.20      154.99      2.08 o 
   7   3   6      104.82       99.02      2.66 o 
   8   3   6      336.99      344.24      4.18 o 
   9   3   6      307.47      265.76      5.88 o 
  10   3   6     1894.16     1858.80     13.12 o 
  11   3   6       35.15       52.27      5.77 o 
  12   3   6      574.47      553.36      8.80 o 
  13   3   6      451.82      481.11      8.77 o 
  14   3   6      120.90      109.96     10.87 o 
   0   4   6      956.57      937.47      6.24 o 
   1   4   6        2.16        1.26      0.73 o 
   2   4   6       85.25       74.91      2.09 o 
   3   4   6      264.30      267.57      2.78 o 
   4   4   6      208.12      207.15      2.62 o 
   5   4   6      487.42      515.24      3.59 o 
   6   4   6       87.05      109.97      2.69 o 
   7   4   6      336.72      349.60      3.88 o 
   8   4   6      398.33      438.68      5.34 o 
   9   4   6       15.04       15.03      4.72 o 
  10   4   6       53.46       49.11      5.71 o 
  11   4   6      376.39      375.36      7.76 o 
  12   4   6      128.30      106.61      7.51 o 
  13   4   6        1.02        0.00      3.74 o 
   1   5   6     1350.27     1318.73      5.86 o 
   2   5   6     5107.49     5074.68     15.68 o 
   3   5   6      205.28      212.64      2.94 o 
   4   5   6      912.32      891.11      4.77 o 
   5   5   6     2358.89     2292.35      7.54 o 
   6   5   6        0.67        0.00      1.51 o 
   7   5   6        2.79        3.67      1.68 o 
   8   5   6        0.12        2.66      4.59 o 
   9   5   6      377.82      367.95      7.52 o 
  10   5   6      479.41      468.83      9.46 o 
  11   5   6      318.32      314.98      9.03 o 
  12   5   6     1878.93     1979.65     21.85 o 
   0   6   6     2571.52     2634.41     20.82 o 
   1   6   6      305.80      265.78      3.70 o 
   2   6   6      104.62      101.85      3.49 o 
   3   6   6     1342.57     1287.79      6.39 o 
   4   6   6      454.77      433.60      4.36 o 
   5   6   6        0.08        0.00      1.22 o 
   6   6   6      160.34      161.22      4.49 o 
   7   6   6      110.00      114.31      5.24 o 
   8   6   6      216.83      215.68      6.65 o 
   9   6   6       94.01       98.09      6.58 o 
  10   6   6      483.63      509.26     10.50 o 
  11   6   6     1520.59     1581.64     18.97 o 
   1   7   6       13.06        1.47      1.26 o 
   2   7   6       30.69       23.88      4.16 o 
   3   7   6      219.69      210.60      4.42 o 
   4   7   6      944.22      970.80      6.80 o 
   5   7   6        0.55        0.00      1.94 o 
   6   7   6      678.45      717.94      6.96 o 
   7   7   6      270.47      267.90      6.31 o 
   8   7   6     1222.62     1344.99     15.09 o 
   0   8   6       22.52        6.39      8.05 o 
   1   8   6        4.67        0.00      2.44 o 
   2   8   6      568.44      591.87      6.54 o 
   3   8   6      461.14      462.70      6.04 o 
   4   8   6       61.94       56.21      6.23 o 
   5   8   6       35.84       33.17      6.36 o 
   1   1   7     1006.76      985.06      4.62 o 
   2   1   7    14380.59    14680.33     43.81 o 
   3   1   7      102.95      118.66      1.53 o 
   4   1   7      106.76       78.70      1.24 o 
   5   1   7      534.04      474.92      2.18 o 
   6   1   7     2036.52     2051.46      5.06 o 
   7   1   7      711.38      710.50      3.94 o 
   8   1   7      596.69      591.31      3.87 o 
   9   1   7        3.91        7.51      2.78 o 
  10   1   7     1390.65     1401.39      9.71 o 
  11   1   7     1080.97     1035.19      9.01 o 
  12   1   7     1954.36     1908.73     14.93 o 
  13   1   7      142.02      120.58      8.23 o 
  14   1   7      343.99      337.32      9.86 o 
  15   1   7        0.46        0.00      6.71 o 
   0   2   7      230.47      110.00      2.21 o 
   1   2   7        4.59        1.88      0.47 o 
   2   2   7      245.43      272.38      1.95 o 
   3   2   7      250.41      285.16      2.03 o 
   4   2   7      576.62      532.40      2.63 o 
   5   2   7      546.61      505.21      2.67 o 
   6   2   7        0.01        4.28      1.04 o 
   7   2   7      969.57     1007.71      4.98 o 
   8   2   7      531.94      513.22      4.26 o 
   9   2   7      732.70      702.60      7.11 o 
  10   2   7        2.81        0.00      1.77 o 
  11   2   7      936.85      977.77      9.85 o 
  12   2   7     1075.76     1007.66     13.48 o 
  13   2   7      106.34       91.17      8.81 o 
  14   2   7     1421.29     1507.89     17.26 o 
  15   2   7      674.26      722.42     13.41 o 
   1   3   7     2076.73     2285.42     10.03 o 
   2   3   7     3792.30     3835.62     16.75 o 
   3   3   7      264.48      302.10      2.49 o 
   4   3   7     4249.07     4344.73     10.24 o 
   5   3   7     1418.13     1501.34      5.02 o 
   6   3   7      770.58      749.95      3.88 o 
   7   3   7      602.92      583.07      4.51 o 
   8   3   7     3500.37     3435.41     10.73 o 
   9   3   7      223.31      211.73      5.00 o 
  10   3   7      314.92      295.07      6.39 o 
  11   3   7      919.02      881.46     10.01 o 
  12   3   7     1021.41     1008.08     11.12 o 
  13   3   7     1485.96     1456.34     17.00 o 
  14   3   7      509.73      482.57     11.48 o 
   0   4   7    12522.97    13042.92     73.29 o 
   1   4   7     1591.31     1689.98      5.65 o 
   2   4   7     1316.73     1278.59      6.18 o 
   3   4   7      241.77      253.59      2.77 o 
   4   4   7     1171.75     1104.67      4.99 o 
   5   4   7      265.96      264.19      2.95 o 
   6   4   7    10232.85    10231.25     28.70 o 
   7   4   7     1565.41     1576.18      6.94 o 
   8   4   7     3616.81     3477.85     11.70 o 
   9   4   7      263.08      260.18      5.10 o 
  10   4   7      436.33      444.02      7.95 o 
  11   4   7     1300.78     1287.74     12.49 o 
  12   4   7        2.92        0.93      5.44 o 
  13   4   7       12.97        4.11      2.93 o 
   1   5   7       17.17       19.51      2.48 o 
   2   5   7     1193.57     1203.95      5.77 o 
   3   5   7        0.26        0.00      1.05 o 
   4   5   7      493.92      470.47      3.91 o 
   5   5   7      534.55      542.43      4.31 o 
   6   5   7       47.23       51.04      3.35 o 
   7   5   7        0.41        0.00      1.25 o 
   8   5   7     1530.61     1576.20     10.33 o 
   9   5   7      929.15      905.39      8.95 o 
  10   5   7      154.94      148.63      8.04 o 
  11   5   7      103.18       81.57      8.95 o 
  12   5   7     1198.22     1266.68     15.00 o 
   0   6   7      613.61      616.25      7.01 o 
   1   6   7       33.10       37.67      3.47 o 
   2   6   7       92.46       78.68      3.27 o 
   3   6   7      166.22      162.84      3.51 o 
   4   6   7      711.12      697.43      5.27 o 
   5   6   7       82.65       85.50      3.97 o 
   6   6   7       34.40       28.64      4.39 o 
   7   6   7      655.11      672.98      6.39 o 
   8   6   7      436.42      457.50      8.08 o 
   9   6   7       37.52       34.73      7.51 o 
  10   6   7      139.03      148.31     10.03 o 
   1   7   7      106.32      101.92      3.99 o 
   2   7   7     1082.72     1098.69      6.85 o 
   3   7   7      373.29      377.80      4.73 o 
   4   7   7     1810.57     1888.57     10.92 o 
   5   7   7      151.84      150.57      5.10 o 
   6   7   7     2317.89     2424.85     11.46 o 
   7   7   7       33.68       21.89      5.92 o 
   8   7   7      492.51      478.43      9.41 o 
   0   8   7       37.31       29.82      7.41 o 
   1   8   7        7.88        0.00      2.25 o 
   2   8   7       27.69       21.17      6.42 o 
   3   8   7        3.29        0.00      1.35 o 
   4   8   7      125.83      112.52      6.28 o 
   0   0   8     4993.18     5070.75     19.46 o 
   1   0   8    21132.78    20668.02     89.23 o 
   2   0   8      204.48      190.57      2.19 o 
   3   0   8     4098.03     4424.91      9.99 o 
   4   0   8     2654.01     2698.85     11.12 o 
   5   0   8    11320.21    11250.19     25.93 o 
   6   0   8     6718.21     6749.48     33.68 o 
   7   0   8     2200.72     2102.82      9.19 o 
   8   0   8     4566.00     4433.86     15.26 o 
   9   0   8      941.20      832.99     11.18 o 
  10   0   8      148.45      146.20      6.44 o 
  11   0   8     2064.14     1966.63     18.42 o 
  12   0   8     3349.80     3178.91     24.33 o 
  13   0   8      150.68      146.49      9.17 o 
  14   0   8     2470.43     2436.43     42.95 o 
  15   0   8      451.86      440.82     22.49 o 
   1   1   8     8839.49     9044.84     36.67 o 
   2   1   8        8.61       13.91      1.22 o 
   3   1   8     4254.64     3882.88      9.29 o 
   4   1   8      918.76     1048.56      3.34 o 
   5   1   8      679.87      756.07      2.80 o 
   6   1   8       25.04       16.93      1.53 o 
   7   1   8      326.64      212.52      2.57 o 
   8   1   8       17.43       21.63      2.31 o 
   9   1   8      839.19      787.55      6.64 o 
  10   1   8        7.54        0.98      1.98 o 
  11   1   8     1827.46     1787.27     12.81 o 
  12   1   8      304.87      285.78      7.24 o 
  13   1   8       38.76       49.30      7.00 o 
  14   1   8       22.64       28.09      8.31 o 
  15   1   8        0.73        0.00      9.62 o 
   0   2   8    15433.35    16384.35     79.79 o 
   1   2   8     5287.67     5381.65     14.95 o 
   2   2   8      416.29      420.19      2.32 o 
   3   2   8     3588.86     3724.71     10.19 o 
   4   2   8     1445.20     1491.07      4.61 o 
   5   2   8     1697.50     1780.25      4.95 o 
   6   2   8     2181.36     2046.61      6.29 o 
   7   2   8      249.79      236.81      3.04 o 
   8   2   8     1083.85      965.75      5.74 o 
   9   2   8       61.15       46.68      4.46 o 
  10   2   8      721.24      724.24      8.37 o 
  11   2   8     1415.18     1428.71     11.69 o 
  12   2   8        2.27        0.00      1.54 o 
  13   2   8      157.34      150.38      9.00 o 
  14   2   8      918.17      945.95     17.03 o 
  15   2   8      137.28      155.68     11.98 o 
   1   3   8     2488.33     2633.66     11.16 o 
   2   3   8     6651.49     6640.25     21.44 o 
   3   3   8       10.59        4.95      1.41 o 
   4   3   8     1311.67     1251.04      4.65 o 
   5   3   8      114.11      114.42      2.09 o 
   6   3   8      219.82      205.54      2.73 o 
   7   3   8      185.65      181.19      3.16 o 
   8   3   8     1263.64     1271.29      6.95 o 
   9   3   8      331.74      311.17      4.95 o 
  10   3   8      424.89      415.67      7.31 o 
  11   3   8       82.45       99.05      6.11 o 
  12   3   8      445.22      452.09      9.08 o 
  13   3   8      360.95      378.35     10.14 o 
  14   3   8        2.39        0.00      3.09 o 
   0   4   8      455.30      471.86      4.78 o 
   1   4   8     2034.01     2018.01      6.27 o 
   2   4   8        2.80        0.00      0.62 o 
   3   4   8       29.13       28.69      2.16 o 
   4   4   8        4.22        0.00      0.98 o 
   5   4   8      378.16      399.37      3.45 o 
   6   4   8       41.42       46.39      2.95 o 
   7   4   8      121.47      124.86      3.60 o 
   8   4   8      152.53      145.09      3.85 o 
   9   4   8      219.75      221.91      5.07 o 
  10   4   8       68.89       72.91      6.51 o 
  11   4   8       14.82       24.17      6.15 o 
  12   4   8       48.59       38.09      7.16 o 
  13   4   8      220.34      203.10      9.01 o 
   1   5   8      595.08      588.14      4.31 o 
   2   5   8     1289.81     1271.22      5.98 o 
   3   5   8      347.58      321.21      3.46 o 
   4   5   8      498.74      470.75      4.09 o 
   5   5   8       19.20       17.11      2.84 o 
   6   5   8     1889.95     1986.30      8.40 o 
   7   5   8      129.75      128.51      4.27 o 
   8   5   8      466.92      471.54      5.79 o 
   9   5   8       79.21       75.41      6.23 o 
  10   5   8      863.24      895.88     12.20 o 
  11   5   8       16.40       17.32      8.83 o 
  12   5   8      456.25      481.01     10.94 o 
   0   6   8     3848.65     3789.87     16.64 o 
   1   6   8     1731.68     1690.20      8.06 o 
   2   6   8       34.39       25.85      3.18 o 
   3   6   8      105.22      103.53      3.51 o 
   4   6   8      532.29      508.83      4.60 o 
   5   6   8      438.51      423.51      4.57 o 
   6   6   8      261.86      243.08      4.86 o 
   7   6   8      481.67      504.33      6.50 o 
   8   6   8       64.22       62.01      6.83 o 
   9   6   8        0.46        0.00      2.49 o 
  10   6   8        0.00        0.00      5.90 o 
   1   7   8       14.13        8.29      1.49 o 
   2   7   8        1.71        0.00      1.89 o 
   3   7   8      667.03      696.21      6.08 o 
   4   7   8        0.76        1.12      2.56 o 
   5   7   8      157.04      165.94      5.21 o 
   6   7   8        5.62        1.27      3.47 o 
   7   7   8      694.83      728.46      8.13 o 
   8   7   8        3.86        1.82      9.24 o 
   0   8   8     1371.62     1447.56     11.41 o 
   1   8   8      260.66      257.77      5.89 o 
   2   8   8      130.14      134.11      6.21 o 
   3   8   8       19.86       16.79      5.95 o 
   4   8   8        2.17        0.00      1.72 o 
   1   1   9     2531.93     2532.39     12.77 o 
   2   1   9     1320.68     1349.95      4.69 o 
   3   1   9       28.32       31.11      1.30 o 
   4   1   9     4226.21     4103.60     10.58 o 
   5   1   9     2738.23     2679.87      6.54 o 
   6   1   9     1249.35     1197.21      4.71 o 
   7   1   9        9.73        3.08      1.44 o 
   8   1   9     4237.92     4162.11     11.10 o 
   9   1   9      516.76      512.63      5.79 o 
  10   1   9      278.10      267.34      5.83 o 
  11   1   9      373.35      368.90      6.91 o 
  12   1   9      112.33      120.35      6.67 o 
  13   1   9     1274.96     1315.63     13.56 o 
  14   1   9        5.32        1.14      8.66 o 
  15   1   9       84.21       62.13     12.12 o 
   0   2   9     1620.29     1615.73      7.84 o 
   1   2   9     4673.68     4887.61     18.69 o 
   2   2   9     1562.43     1516.49      4.49 o 
   3   2   9     1985.99     1969.79      5.26 o 
   4   2   9     3933.30     3988.16     10.61 o 
   5   2   9        7.42        7.97      1.23 o 
   6   2   9     2937.45     2750.01      7.28 o 
   7   2   9      281.29      304.94      3.43 o 
   8   2   9     3251.63     3187.05     10.40 o 
   9   2   9      294.65      268.64      4.58 o 
  10   2   9       89.08       89.69      5.34 o 
  11   2   9     1227.97     1276.29     12.60 o 
  12   2   9      340.90      332.78      8.99 o 
  13   2   9       94.51       70.44      9.16 o 
  14   2   9       88.88       86.14     10.41 o 
   1   3   9     1148.96     1279.21      4.69 o 
   2   3   9    16942.31    17407.04     76.95 o 
   3   3   9     1059.08      991.43      4.22 o 
   4   3   9      322.62      295.71      2.67 o 
   5   3   9       58.01       50.73      2.05 o 
   6   3   9        6.40        1.04      0.65 o 
   7   3   9     5482.92     5463.58     12.93 o 
   8   3   9      418.29      420.06      4.60 o 
   9   3   9        0.61        0.00      2.40 o 
  10   3   9      445.70      460.98      7.57 o 
  11   3   9        7.53        0.00      1.38 o 
  12   3   9      611.43      635.82     10.26 o 
  13   3   9        2.24        0.00      1.02 o 
  14   3   9      110.06      122.23     11.60 o 
   0   4   9    10467.44    10029.00     49.87 o 
   1   4   9     3053.49     3180.32     15.11 o 
   2   4   9      804.75      845.26      4.71 o 
   3   4   9      578.77      567.80      4.05 o 
   4   4   9     1341.94     1321.97      5.60 o 
   5   4   9      274.28      237.24      2.99 o 
   6   4   9       75.62       69.62      2.97 o 
   7   4   9        7.61        0.00      2.41 o 
   8   4   9        0.49        0.00      1.43 o 
   9   4   9     1735.35     1766.35     11.44 o 
  10   4   9        5.78        2.52      4.83 o 
  11   4   9        0.43        2.57      5.56 o 
  12   4   9       80.28       97.78      7.90 o 
  13   4   9       32.20       29.46      9.36 o 
   1   5   9       93.29      110.24      6.50 o 
   2   5   9     2546.39     2494.58      8.23 o 
   3   5   9      120.28       98.34      2.98 o 
   4   5   9       30.89       22.33      2.84 o 
   5   5   9        0.89        0.00      0.92 o 
   6   5   9      148.99      141.99      3.85 o 
   7   5   9     1095.40     1064.05      8.29 o 
   8   5   9      328.61      339.77      5.33 o 
   9   5   9      266.87      261.41      6.37 o 
  10   5   9      435.56      398.83      9.39 o 
  11   5   9      195.59      171.15      9.40 o 
  12   5   9      441.18      484.26     11.15 o 
   0   6   9        1.05        0.00      1.14 o 
   1   6   9     2097.00     2041.94      8.30 o 
   2   6   9      240.23      250.53      3.95 o 
   3   6   9      687.45      677.12      5.13 o 
   4   6   9      583.72      612.74      5.02 o 
   5   6   9     1800.50     1852.18      8.16 o 
   6   6   9      448.46      447.45      5.43 o 
   7   6   9       76.11       71.50      5.72 o 
   8   6   9      868.47      919.27      9.29 o 
   9   6   9       12.17        0.00      2.85 o 
  10   6   9       89.96       81.40     12.11 o 
   1   7   9      664.36      729.07      5.78 o 
   2   7   9       18.07        9.01      2.66 o 
   3   7   9        6.79        0.00      1.36 o 
   4   7   9       37.13       23.75      4.43 o 
   5   7   9      579.64      572.40      5.84 o 
   6   7   9      876.78      946.14      7.90 o 
   7   7   9        4.32        2.42      3.70 o 
   0   8   9      212.38      210.92      8.28 o 
   1   8   9      279.48      277.37      6.15 o 
   2   8   9       69.54       57.81      5.68 o 
   3   8   9       11.97       15.91      6.16 o 
   0   0  10     9334.02     9898.17     32.48 o 
   1   0  10     6319.85     6260.82     12.25 o 
   2   0  10      131.41      153.92      2.30 o 
   3   0  10    14326.80    14259.99     36.51 o 
   4   0  10      102.43       92.55      9.32 o 
   5   0  10     1460.32     1742.13      6.12 o 
   6   0  10      818.37      815.34      5.54 o 
   7   0  10      670.57      719.47      6.76 o 
   8   0  10      469.33      413.25      5.61 o 
   9   0  10      879.13      773.59      9.46 o 
  10   0  10     4529.66     4400.67     26.37 o 
  11   0  10     1361.60     1334.11     15.87 o 
  12   0  10       27.96       31.37      8.82 o 
  13   0  10       30.81       36.72     11.66 o 
  14   0  10     2893.94     3072.34     33.80 o 
  15   0  10     1770.78     1852.10     40.84 o 
   1   1  10       10.47       36.56      1.46 o 
   2   1  10     5751.65     5633.71     19.93 o 
   3   1  10      123.16       97.40      1.53 o 
   4   1  10        4.80       13.98      1.39 o 
   5   1  10     1167.20     1198.71      3.81 o 
   6   1  10      997.09     1048.76      5.20 o 
   7   1  10       79.14       72.52      2.74 o 
   8   1  10     2100.62     2030.74      8.13 o 
   9   1  10       13.71       15.09      2.94 o 
  10   1  10      594.62      555.01      7.63 o 
  11   1  10      296.29      248.54      6.29 o 
  12   1  10     3984.85     3868.73     21.76 o 
  13   1  10       92.42       90.79      7.76 o 
  14   1  10      547.87      504.89     11.10 o 
   0   2  10       77.38       87.26      2.19 o 
   1   2  10      897.14      950.50      5.43 o 
   2   2  10      170.44      185.57      1.99 o 
   3   2  10     2211.13     2247.51      7.04 o 
   4   2  10      645.32      595.58      3.37 o 
   5   2  10     8068.90     8151.43     21.96 o 
   6   2  10     1893.16     1829.28      6.96 o 
   7   2  10       34.53       41.02      2.71 o 
   8   2  10      214.36      222.78      3.60 o 
   9   2  10     1659.24     1628.49      9.44 o 
  10   2  10     1341.38     1256.17     10.17 o 
  11   2  10     2420.27     2453.96     17.16 o 
  12   2  10       27.17       21.54      6.63 o 
  13   2  10       17.96        0.97      3.37 o 
  14   2  10        9.15        0.00      3.21 o 
   1   3  10      585.10      617.53      3.48 o 
   2   3  10     1205.92     1129.38      4.97 o 
   3   3  10     1553.18     1475.08      6.43 o 
   4   3  10      474.51      441.68      3.10 o 
   5   3  10      746.02      747.72      3.89 o 
   6   3  10      361.44      354.01      3.54 o 
   7   3  10     2562.36     2537.76      9.60 o 
   8   3  10      694.74      656.08      5.77 o 
   9   3  10      881.82      854.62      7.93 o 
  10   3  10      121.38      126.09      6.03 o 
  11   3  10      205.55      220.83      7.45 o 
  12   3  10       63.46       75.99      8.30 o 
  13   3  10      660.88      716.73     13.02 o 
  14   3  10      132.08      110.97     11.88 o 
   0   4  10      371.15      359.22      4.47 o 
   1   4  10      125.65      112.55      2.63 o 
   2   4  10      309.41      281.06      3.15 o 
   3   4  10        6.21        8.52      2.51 o 
   4   4  10      585.68      584.89      4.22 o 
   5   4  10      133.56      126.39      2.64 o 
   6   4  10      200.04      186.65      3.24 o 
   7   4  10       40.26       37.70      3.39 o 
   8   4  10      281.91      266.55      4.39 o 
   9   4  10      313.97      333.45      6.11 o 
  10   4  10      197.13      206.13      6.88 o 
  11   4  10        3.37       22.33      8.26 o 
  12   4  10        5.32       12.38      7.50 o 
  13   4  10       10.41        8.02     11.32 o 
   1   5  10     1515.45     1492.21      6.40 o 
   2   5  10       33.49       21.33      2.74 o 
   3   5  10       36.57       29.83      2.85 o 
   4   5  10        1.54        0.00      0.62 o 
   5   5  10      878.98      903.40      5.65 o 
   6   5  10      635.04      631.78      5.40 o 
   7   5  10      177.87      167.65      5.40 o 
   8   5  10     1185.49     1196.39      9.05 o 
   9   5  10      436.58      444.41      7.18 o 
  10   5  10       40.70       39.22      8.16 o 
  11   5  10       16.37        8.22      5.15 o 
   0   6  10      526.72      508.32      6.82 o 
   1   6  10      515.10      510.50      4.85 o 
   2   6  10        0.09        0.00      1.67 o 
   3   6  10      107.83      102.99      3.93 o 
   4   6  10       16.74        8.66      3.56 o 
   5   6  10     1417.17     1493.96      7.29 o 
   6   6  10      722.65      738.18      6.57 o 
   7   6  10        9.46        2.60      3.91 o 
   8   6  10       99.10       88.81      6.78 o 
   9   6  10      596.77      608.39      9.47 o 
  10   6  10      690.50      708.02     14.03 o 
   1   7  10       53.30       57.58      4.55 o 
   2   7  10      558.96      567.92      5.82 o 
   3   7  10        0.02        0.00      2.18 o 
   4   7  10      112.61       96.40      5.20 o 
   5   7  10       18.53        8.78      3.46 o 
   6   7  10      102.13      102.87      6.28 o 
   7   7  10        2.15        0.00      2.32 o 
   0   8  10     1363.04     1464.53     11.70 o 
   1   8  10      380.72      361.56      6.04 o 
   2   8  10       75.59       80.05      5.85 o 
   1   1  11     7592.13     7865.48     35.59 o 
   2   1  11      416.68      438.94      2.43 o 
   3   1  11     1597.69     1515.28      7.70 o 
   4   1  11        3.30        0.45      0.51 o 
   5   1  11     4520.87     4447.59      8.12 o 
   6   1  11       62.93       46.77      2.64 o 
   7   1  11     4438.40     4438.90     13.29 o 
   8   1  11       33.59       39.62      2.97 o 
   9   1  11      653.88      619.01      5.14 o 
  10   1  11       18.16       15.85      4.65 o 
  11   1  11      629.48      666.01      9.74 o 
  12   1  11        4.67        9.91      6.28 o 
  13   1  11      159.87      179.49      8.30 o 
  14   1  11       37.53       28.60     10.99 o 
   0   2  11       25.86       54.99      2.51 o 
   1   2  11      340.35      332.87      2.51 o 
   2   2  11      111.35       84.58      1.73 o 
   3   2  11     2647.17     2566.77      7.40 o 
   4   2  11     1166.56     1135.86      4.61 o 
   5   2  11     1935.22     1809.22      5.80 o 
   6   2  11     2734.13     2656.33      7.99 o 
   7   2  11     1194.76     1137.19      6.52 o 
   8   2  11        3.27        0.00      2.24 o 
   9   2  11     2802.69     2733.73     11.49 o 
  10   2  11        0.05        0.00      2.09 o 
  11   2  11      273.35      247.64      6.69 o 
  12   2  11      114.33       96.16      7.79 o 
  13   2  11        0.07        0.00      3.10 o 
  14   2  11        0.46        0.00      7.43 o 
   1   3  11      197.95      135.69      2.32 o 
   2   3  11       52.33       53.64      1.99 o 
   3   3  11     2243.25     2182.97      7.74 o 
   4   3  11     1559.95     1554.21      5.57 o 
   5   3  11     1028.77     1006.75      4.65 o 
   6   3  11       72.85       73.27      2.68 o 
   7   3  11     4207.58     4146.81     14.24 o 
   8   3  11       39.52       39.68      3.83 o 
   9   3  11      297.61      302.63      5.66 o 
  10   3  11      999.00      956.62     10.40 o 
  11   3  11      209.63      200.91      7.72 o 
  12   3  11       19.73       17.04      8.11 o 
  13   3  11     1722.37     1800.79     19.20 o 
   0   4  11      118.94      152.12      3.75 o 
   1   4  11     1448.79     1323.35      5.78 o 
   2   4  11        3.41        5.96      2.06 o 
   3   4  11     4007.60     3853.90     14.53 o 
   4   4  11       71.56       71.20      2.80 o 
   5   4  11      132.51      122.68      2.81 o 
   6   4  11      783.03      769.32      6.58 o 
   7   4  11      773.40      782.53      6.27 o 
   8   4  11      534.67      533.89      5.59 o 
   9   4  11       41.14       38.47      5.07 o 
  10   4  11       61.27       47.74      7.49 o 
  11   4  11     7571.62     7761.30     53.01 o 
  12   4  11      207.40      173.33      9.91 o 
   1   5  11       15.83       17.66      2.65 o 
   2   5  11      129.60       87.28      3.17 o 
   3   5  11      850.86      875.45      5.44 o 
   4   5  11       21.57       16.03      2.97 o 
   5   5  11        1.80        0.00      1.30 o 
   6   5  11      960.23      943.48      6.67 o 
   7   5  11     1033.07     1034.43      8.11 o 
   8   5  11      205.47      195.63      5.90 o 
   9   5  11      543.07      546.71     10.81 o 
  10   5  11        8.65        0.00      1.59 o 
  11   5  11       69.17       67.96     10.59 o 
   0   6  11      586.11      554.25      7.12 o 
   1   6  11      497.57      486.03      4.82 o 
   2   6  11      794.86      773.71      5.70 o 
   3   6  11      405.33      439.46      4.56 o 
   4   6  11      215.43      182.65      4.05 o 
   5   6  11      148.32      171.62      4.36 o 
   6   6  11       61.14       49.15      5.05 o 
   7   6  11      415.44      395.28      6.93 o 
   8   6  11      101.88      104.89      6.73 o 
   9   6  11      441.67      457.22      9.27 o 
   1   7  11     1456.52     1509.88      8.20 o 
   2   7  11      188.75      183.50      4.93 o 
   3   7  11      648.02      694.20      5.95 o 
   4   7  11       50.99       46.16      4.91 o 
   5   7  11     1275.81     1333.63      8.37 o 
   6   7  11       53.59       47.32      5.75 o 
   7   7  11     1051.89     1135.66     10.05 o 
   0   0  12      616.76      880.61      8.26 o 
   1   0  12     2221.84     2143.64     13.57 o 
   2   0  12       60.71       82.62      2.27 o 
   3   0  12     4418.56     4465.72     21.80 o 
   4   0  12        6.64        0.82      1.29 o 
   5   0  12       56.13       48.63      2.19 o 
   6   0  12      290.33      250.44      3.52 o 
   7   0  12       13.17       12.78      3.40 o 
   8   0  12      750.37      745.52      7.61 o 
   9   0  12      146.98      117.05      5.77 o 
  10   0  12      490.19      462.09     13.03 o 
  11   0  12     4280.98     4193.10     53.93 o 
  12   0  12     1983.59     1905.82     37.62 o 
  13   0  12       10.01        0.00      6.31 o 
  14   0  12      367.87      389.65     15.38 o 
   1   1  12     7432.06     7334.08     31.38 o 
   2   1  12     1333.31     1376.03      4.96 o 
   3   1  12     3361.32     3286.22     11.70 o 
   4   1  12     1749.82     1765.18      4.96 o 
   5   1  12        1.45        2.04      1.19 o 
   6   1  12      241.24      242.40      3.54 o 
   7   1  12       71.17       76.87      2.85 o 
   8   1  12      644.35      591.28      4.82 o 
   9   1  12     1277.39     1183.08      8.66 o 
  10   1  12      156.04      157.31      6.10 o 
  11   1  12       17.54       14.77      5.53 o 
  12   1  12     1233.43     1167.82     12.97 o 
  13   1  12      467.21      520.34     12.53 o 
  14   1  12      664.24      630.87     12.64 o 
   0   2  12     2341.35     2539.22     17.09 o 
   1   2  12     2686.97     2667.34     11.16 o 
   2   2  12     1106.46     1024.72      4.20 o 
   3   2  12      868.84      877.37      4.19 o 
   4   2  12        6.62       19.62      1.90 o 
   5   2  12     3351.42     3201.35      7.82 o 
   6   2  12     3853.47     3755.19     14.41 o 
   7   2  12      443.78      426.55      4.55 o 
   8   2  12      721.58      692.38      5.65 o 
   9   2  12      784.90      774.62      6.06 o 
  10   2  12      654.31      654.90      8.78 o 
  11   2  12      355.36      325.66      7.22 o 
  12   2  12       35.34       36.47      7.18 o 
  13   2  12       94.76       97.42      8.99 o 
  14   2  12       22.98       10.96      9.13 o 
   1   3  12     1886.41     1804.75      6.19 o 
   2   3  12        5.37        5.10      1.19 o 
   3   3  12     1056.85     1056.05      4.64 o 
   4   3  12     1383.12     1340.20      5.83 o 
   5   3  12     2269.41     2228.81      7.07 o 
   6   3  12      170.40      174.12      2.95 o 
   7   3  12     1608.12     1578.88      7.80 o 
   8   3  12      198.80      192.74      4.00 o 
   9   3  12     1413.82     1487.98      9.78 o 
  10   3  12      251.52      241.85      6.87 o 
  11   3  12      375.50      388.36      7.93 o 
  12   3  12       88.78       86.61      9.50 o 
  13   3  12      718.28      758.33     14.57 o 
   0   4  12      296.19      338.13      4.91 o 
   1   4  12      932.14      909.14      5.04 o 
   2   4  12        6.18        5.12      1.99 o 
   3   4  12      949.99      902.34      5.11 o 
   4   4  12      101.53      110.59      3.03 o 
   5   4  12      153.27      134.51      3.04 o 
   6   4  12        1.47        0.00      1.75 o 
   7   4  12       48.31       44.17      4.16 o 
   8   4  12        0.07        0.00      3.39 o 
   9   4  12       81.82       71.60      5.64 o 
  10   4  12       20.62       19.19      7.54 o 
  11   4  12        9.25       36.77      8.77 o 
  12   4  12        6.15        0.00      2.74 o 
   1   5  12       17.04       17.33      2.52 o 
   2   5  12      638.12      564.25      4.42 o 
   3   5  12     1518.48     1459.84      8.23 o 
   4   5  12      750.93      803.62      5.54 o 
   5   5  12     1960.33     2037.77      8.32 o 
   6   5  12      712.23      740.86      6.19 o 
   7   5  12      655.46      652.05      6.96 o 
   8   5  12      522.11      534.77      7.33 o 
   9   5  12        6.43        3.70      5.75 o 
  10   5  12      442.18      460.78     11.92 o 
  11   5  12      237.70      234.11     12.60 o 
   0   6  12       34.38       29.04      4.98 o 
   1   6  12      185.09      168.02      3.96 o 
   2   6  12      128.95      138.30      3.91 o 
   3   6  12      814.71      802.20      5.78 o 
   4   6  12       34.06       33.04      3.76 o 
   5   6  12      368.06      335.39      4.71 o 
   6   6  12      398.19      432.46      5.76 o 
   7   6  12      345.48      378.37      6.93 o 
   8   6  12      118.73      114.48      7.45 o 
   9   6  12      310.63      322.65      9.48 o 
   1   7  12      638.29      651.64      6.04 o 
   2   7  12      943.15      913.61      6.66 o 
   3   7  12      338.29      333.14      5.12 o 
   4   7  12       62.66       61.40      4.77 o 
   5   7  12        4.85        0.01      1.83 o 
   6   7  12       48.33       37.03      6.00 o 
   1   1  13      931.92      926.42      4.01 o 
   2   1  13     1679.22     1721.48      5.65 o 
   3   1  13      103.81      116.04      1.93 o 
   4   1  13     2000.25     1911.05      6.26 o 
   5   1  13      713.48      651.90      3.47 o 
   6   1  13       62.47       55.71      2.66 o 
   7   1  13      182.66      190.52      3.35 o 
   8   1  13      552.18      545.53      5.10 o 
   9   1  13      366.82      361.19      4.54 o 
  10   1  13      307.34      294.41      7.07 o 
  11   1  13        3.01        0.00      3.40 o 
  12   1  13      184.01      187.27      8.65 o 
  13   1  13        9.86       17.09      8.25 o 
  14   1  13      229.93      244.52     11.33 o 
   0   2  13        0.09        0.23      1.09 o 
   1   2  13      336.90      317.75      2.85 o 
   2   2  13     2183.47     2104.26      7.12 o 
   3   2  13     4115.27     4130.05     13.05 o 
   4   2  13     3013.88     3002.72      9.12 o 
   5   2  13      459.16      428.14      3.45 o 
   6   2  13     6512.41     6317.05     30.49 o 
   7   2  13      842.32      830.60      6.08 o 
   8   2  13     2065.87     2073.22     11.03 o 
   9   2  13      824.04      809.51      6.36 o 
  10   2  13       52.16       66.06      5.62 o 
  11   2  13     1672.99     1629.50     13.74 o 
  12   2  13       11.68        8.00      6.38 o 
  13   2  13       15.77       13.11      8.91 o 
   1   3  13       92.93      109.05      2.59 o 
   2   3  13     5144.15     4954.71     13.78 o 
   3   3  13      347.24      321.01      3.25 o 
   4   3  13      129.31      126.55      2.55 o 
   5   3  13      514.61      528.48      3.94 o 
   6   3  13       19.96       14.98      2.88 o 
   7   3  13      448.83      449.75      4.81 o 
   8   3  13      208.34      191.54      4.11 o 
   9   3  13      119.94      106.28      4.54 o 
  10   3  13        0.81        0.00      2.85 o 
  11   3  13       90.40       68.64      7.97 o 
  12   3  13      783.59      837.17     13.90 o 
  13   3  13        0.21        5.25      9.46 o 
   0   4  13     8183.57     7858.92     41.64 o 
   1   4  13      114.46      120.98      2.79 o 
   2   4  13       45.25       49.63      2.56 o 
   3   4  13      405.68      341.24      3.68 o 
   4   4  13     8149.95     7981.53     30.32 o 
   5   4  13      704.40      662.90      5.14 o 
   6   4  13      621.12      599.42      5.55 o 
   7   4  13      945.19      954.06      7.49 o 
   8   4  13       54.15       43.43      4.64 o 
   9   4  13      164.30      155.75      5.85 o 
  10   4  13       65.37       70.15      8.54 o 
  11   4  13       85.13       92.45      9.37 o 
  12   4  13      398.60      423.18     11.17 o 
   1   5  13       90.95       51.15      3.01 o 
   2   5  13     3704.92     3692.95     17.04 o 
   3   5  13      649.72      639.34      4.88 o 
   4   5  13        2.32        0.00      1.14 o 
   5   5  13      503.76      488.30      4.97 o 
   6   5  13        0.07        0.00      1.26 o 
   7   5  13      475.09      491.77      6.72 o 
   8   5  13      147.99      150.15      6.29 o 
   9   5  13      455.47      425.48      9.00 o 
  10   5  13       28.32       35.58     10.11 o 
   0   6  13     1236.89     1187.82      9.86 o 
   1   6  13      119.27       95.04      4.20 o 
   2   6  13      257.92      258.14      4.13 o 
   3   6  13     1465.75     1506.72      7.61 o 
   4   6  13      532.70      549.41      5.01 o 
   5   6  13        1.47        0.00      2.81 o 
   6   6  13     1575.08     1599.73      9.37 o 
   7   6  13        0.29        0.00      3.15 o 
   8   6  13      592.00      619.48      8.54 o 
   1   7  13       20.37       21.06      4.55 o 
   2   7  13       21.71        4.12      1.96 o 
   3   7  13       23.95       23.28      4.78 o 
   4   7  13      183.93      193.50      5.46 o 
   5   7  13       43.89       35.76      5.89 o 
   0   0  14     2835.70     3037.57     16.53 o 
   1   0  14     8055.31     8055.87     40.27 o 
   2   0  14      830.95      794.68      4.94 o 
   3   0  14        0.09        0.00      0.54 o 
   4   0  14      182.70      180.86      3.06 o 
   5   0  14     1906.75     1830.69      7.54 o 
   6   0  14      580.79      542.31      6.03 o 
   7   0  14      512.71      567.19      8.03 o 
   8   0  14     5015.94     4954.44     49.28 o 
   9   0  14     1213.57     1185.04     11.48 o 
  10   0  14     1377.13     1263.08     21.61 o 
  11   0  14       75.96       73.93     11.96 o 
  12   0  14     1146.04     1151.16     25.71 o 
  13   0  14      123.36      104.92     14.89 o 
  14   0  14     2605.25     2746.42     76.12 o 
   1   1  14      894.09      827.11      3.98 o 
   2   1  14       39.82       99.08      4.65 o 
   3   1  14     1610.90     1447.72      5.09 o 
   4   1  14      222.84      241.98      2.45 o 
   5   1  14       26.13       32.33      1.99 o 
   6   1  14      258.41      252.48      3.47 o 
   7   1  14     2248.97     2280.69      8.59 o 
   8   1  14       62.94       58.10      3.73 o 
   9   1  14      710.68      671.34      5.86 o 
  10   1  14      366.04      340.43      7.73 o 
  11   1  14      144.04      156.32      8.66 o 
  12   1  14      337.59      329.55      9.95 o 
  13   1  14      114.49      126.05      9.94 o 
   0   2  14       59.33       46.26      2.86 o 
   1   2  14     1980.70     2041.91      6.50 o 
   2   2  14      136.84      126.36      2.46 o 
   3   2  14      899.51      851.77      4.47 o 
   4   2  14      340.64      356.31      3.24 o 
   5   2  14      786.64      783.40      4.54 o 
   6   2  14     1496.63     1499.89      7.78 o 
   7   2  14      159.55      154.16      3.83 o 
   8   2  14      647.10      622.96      5.95 o 
   9   2  14      525.52      504.31      5.70 o 
  10   2  14      174.23      143.14      6.55 o 
  11   2  14      802.48      841.95     11.60 o 
  12   2  14      116.86      122.69      8.28 o 
  13   2  14       26.01       22.63      9.99 o 
   1   3  14     1313.95     1249.96      5.78 o 
   2   3  14     3396.02     3309.62      9.40 o 
   3   3  14       57.42       48.34      2.73 o 
   4   3  14     4751.47     4530.61     14.71 o 
   5   3  14      680.19      641.63      4.27 o 
   6   3  14     2258.69     2140.02      9.17 o 
   7   3  14      353.30      346.80      4.53 o 
   8   3  14     1311.02     1317.44      8.15 o 
   9   3  14      558.26      529.44      5.80 o 
  10   3  14     1302.57     1237.84     12.28 o 
  11   3  14       11.97        8.42      4.64 o 
  12   3  14      798.23      850.06     12.42 o 
   0   4  14      685.38      602.65      6.79 o 
   1   4  14      147.19      138.66      3.05 o 
   2   4  14      399.52      362.40      3.69 o 
   3   4  14        3.64        3.05      1.90 o 
   4   4  14      404.90      383.92      4.10 o 
   5   4  14       72.22       68.07      3.47 o 
   6   4  14      198.95      165.86      4.51 o 
   7   4  14        0.05        0.00      1.69 o 
   8   4  14        1.15        3.67      2.44 o 
   9   4  14      136.99      145.29      5.48 o 
  10   4  14      292.54      299.26      7.37 o 
  11   4  14       46.00       55.81      9.41 o 
   1   5  14       36.09       22.81      2.80 o 
   2   5  14      575.30      662.91      5.20 o 
   3   5  14      131.26      133.19      3.57 o 
   4   5  14      107.56       98.90      3.63 o 
   5   5  14       84.73       67.02      4.11 o 
   6   5  14      595.25      562.33      6.31 o 
   7   5  14      495.28      512.85      6.98 o 
   8   5  14      966.66     1001.16      9.04 o 
   9   5  14      271.59      255.60      8.31 o 
  10   5  14     1234.75     1321.21     14.05 o 
   0   6  14      255.55      283.85      6.58 o 
   1   6  14      751.51      750.68      5.95 o 
   2   6  14       71.30       62.80      3.95 o 
   3   6  14      807.11      747.81      5.85 o 
   4   6  14        1.04        0.00      3.17 o 
   5   6  14      569.30      608.97      6.02 o 
   6   6  14     1072.47     1114.85      8.27 o 
   7   6  14       91.79       78.56      7.02 o 
   8   6  14      117.22      122.20      8.32 o 
   1   7  14      114.74      114.33      5.39 o 
   2   7  14      180.75      212.87      5.52 o 
   3   7  14      458.16      495.29      5.65 o 
   4   7  14       65.79       62.77      5.35 o 
   5   7  14        6.89        2.18      3.58 o 
   1   1  15       93.52      118.23      2.68 o 
   2   1  15     5114.72     4928.01     15.21 o 
   3   1  15      108.38       94.55      2.04 o 
   4   1  15     2254.71     2201.92      7.39 o 
   5   1  15        7.22        3.46      1.35 o 
   6   1  15      238.35      204.42      3.27 o 
   7   1  15      975.71      937.33      6.25 o 
   8   1  15      193.64      191.75      4.00 o 
   9   1  15      273.86      273.67      4.72 o 
  10   1  15      493.08      448.69      8.81 o 
  11   1  15       69.11       50.96      8.11 o 
  12   1  15     1639.00     1629.38     29.49 o 
  13   1  15      205.07      194.32     10.63 o 
   0   2  15     8016.29     7859.86     44.04 o 
   1   2  15      153.48      161.17      2.58 o 
   2   2  15      485.15      441.54      3.68 o 
   3   2  15      745.07      723.97      4.52 o 
   4   2  15     1086.96     1009.69      5.16 o 
   5   2  15       55.38       38.45      2.67 o 
   6   2  15      536.30      488.22      5.05 o 
   7   2  15      227.79      225.21      4.06 o 
   8   2  15      116.26      117.12      4.39 o 
   9   2  15      549.13      483.13      5.56 o 
  10   2  15      649.74      665.55     12.18 o 
  11   2  15      432.62      421.95      9.15 o 
  12   2  15      132.66      166.54      8.51 o 
  13   2  15       77.97       71.52     10.63 o 
   1   3  15      327.56      316.51      3.49 o 
   2   3  15        5.08        1.02      1.55 o 
   3   3  15     2852.22     2803.15     13.56 o 
   4   3  15      608.13      620.68      4.60 o 
   5   3  15        0.04        0.00      0.94 o 
   6   3  15       58.90       59.75      3.46 o 
   7   3  15     3209.84     3103.08     14.74 o 
   8   3  15     1061.64     1052.13      7.62 o 
   9   3  15      704.87      723.50      6.71 o 
  10   3  15      178.63      162.53      6.25 o 
  11   3  15      201.10      219.09      8.95 o 
  12   3  15      570.15      563.48     10.82 o 
   0   4  15     1594.40     1421.66     10.67 o 
   1   4  15     1595.66     1476.63      7.22 o 
   2   4  15      608.73      552.63      4.67 o 
   3   4  15        6.25        0.41      0.74 o 
   4   4  15       95.01       97.78      3.70 o 
   5   4  15        6.76        8.25      3.48 o 
   6   4  15     3278.57     3294.25     17.74 o 
   7   4  15      108.08      116.43      5.33 o 
   8   4  15     2086.68     2155.99     12.05 o 
   9   4  15      457.59      440.06      6.25 o 
  10   4  15      457.30      470.53      8.01 o 
  11   4  15     1057.43     1135.47     14.33 o 
   1   5  15      113.33      116.60      3.50 o 
   2   5  15       94.88      101.58      3.87 o 
   3   5  15      741.04      726.36      5.36 o 
   4   5  15       12.29        1.72      1.58 o 
   5   5  15        4.16        0.00      1.77 o 
   6   5  15      151.46      151.97      5.21 o 
   7   5  15      566.23      522.11      7.16 o 
   8   5  15     1101.93     1137.42      9.78 o 
   9   5  15      517.07      543.54      9.21 o 
  10   5  15       22.75       24.37      9.12 o 
   0   6  15     1510.22     1601.84     11.66 o 
   1   6  15      254.79      237.64      4.53 o 
   2   6  15       88.80       67.59      4.10 o 
   3   6  15      216.86      212.74      4.58 o 
   4   6  15       91.70       86.04      4.62 o 
   5   6  15        0.14        0.00      1.44 o 
   6   6  15       25.10       23.97      5.36 o 
   7   6  15      282.92      303.85      7.74 o 
   1   7  15      343.98      308.81      5.63 o 
   2   7  15     1327.90     1319.90      8.10 o 
   3   7  15      176.71      151.99      5.88 o 
   4   7  15      386.02      353.61      5.91 o 
   0   0  16       15.58       17.22      3.51 o 
   1   0  16        1.94        3.05      2.39 o 
   2   0  16        8.47        0.00      1.59 o 
   3   0  16      386.75      328.82      4.11 o 
   4   0  16     1199.52     1178.21      7.43 o 
   5   0  16      222.87      191.92      3.87 o 
   6   0  16    11305.14    11228.09     67.52 o 
   7   0  16       84.69       92.13      6.20 o 
   8   0  16       20.97       38.38      6.08 o 
   9   0  16      761.66      715.07      9.93 o 
  10   0  16     3535.19     3416.25     58.11 o 
  11   0  16      118.73      140.68     13.29 o 
  12   0  16       38.24       52.53     13.62 o 
  13   0  16       30.52       31.86     14.31 o 
   1   1  16     2128.43     2197.52     10.47 o 
   2   1  16      718.69      750.08      4.48 o 
   3   1  16        0.61        7.30      2.03 o 
   4   1  16     2344.25     2266.92      9.42 o 
   5   1  16        2.28        0.00      0.58 o 
   6   1  16      708.99      672.42      5.04 o 
   7   1  16     2966.46     2934.26     12.06 o 
   8   1  16     1236.30     1214.03      8.42 o 
   9   1  16       59.15       51.49      4.68 o 
  10   1  16      187.54      147.35      6.73 o 
  11   1  16        1.95        0.00      2.39 o 
  12   1  16      825.90      819.42     14.03 o 
  13   1  16       40.60       49.72     10.77 o 
   0   2  16     6317.65     6196.92     26.24 o 
   1   2  16        4.12        3.42      1.31 o 
   2   2  16      517.86      505.80      4.05 o 
   3   2  16       35.90       31.55      2.79 o 
   4   2  16      216.95      204.86      3.00 o 
   5   2  16     1762.78     1666.29      7.29 o 
   6   2  16       60.91       64.21      3.77 o 
   7   2  16      151.39      136.96      4.20 o 
   8   2  16     3231.94     3168.26     13.28 o 
   9   2  16      329.26      336.83      5.17 o 
  10   2  16     1050.42     1062.11      9.31 o 
  11   2  16      572.77      569.45     10.45 o 
  12   2  16      283.18      237.22     11.18 o 
   1   3  16      251.15      220.89      3.28 o 
   2   3  16     1624.87     1606.02      7.12 o 
   3   3  16      188.48      175.78      3.35 o 
   4   3  16      137.36      126.41      3.20 o 
   5   3  16      104.78      103.73      3.55 o 
   6   3  16      598.17      530.30      5.64 o 
   7   3  16      745.82      705.11      6.17 o 
   8   3  16      193.86      184.43      4.94 o 
   9   3  16      445.47      438.10      6.00 o 
  10   3  16      752.40      783.07      9.71 o 
  11   3  16      375.45      377.26     10.66 o 
  12   3  16     1135.77     1209.79     16.56 o 
   0   4  16       19.58       17.96      4.11 o 
   1   4  16      583.79      527.16      4.86 o 
   2   4  16      533.50      484.05      4.71 o 
   3   4  16      177.21      137.13      3.65 o 
   4   4  16        0.00        4.77      3.08 o 
   5   4  16       55.68       39.69      3.67 o 
   6   4  16      148.45      140.95      5.16 o 
   7   4  16       11.37        6.85      4.55 o 
   8   4  16       27.87       23.51      5.37 o 
   9   4  16       36.20       23.70      5.64 o 
  10   4  16       15.24       17.64      6.84 o 
  11   4  16        4.86        0.00      2.32 o 
   1   5  16      119.73      129.44      3.66 o 
   2   5  16     1766.49     1728.97      8.90 o 
   3   5  16       81.93       70.93      3.94 o 
   4   5  16        3.11        0.00      0.88 o 
   5   5  16      349.67      382.08      5.35 o 
   6   5  16       12.02        0.89      1.88 o 
   7   5  16      263.05      268.50      6.14 o 
   8   5  16       80.23       73.72      6.71 o 
   9   5  16        1.65        0.00      3.01 o 
   0   6  16     2185.70     2165.86     13.59 o 
   1   6  16        4.52        0.28      1.36 o 
   2   6  16       45.17       36.95      4.04 o 
   3   6  16      111.78      113.28      4.85 o 
   4   6  16      338.79      333.14      4.97 o 
   5   6  16      312.77      289.26      5.83 o 
   6   6  16      168.71      176.24      7.01 o 
   7   6  16      100.22      101.85      7.24 o 
   1   7  16      283.77      277.73      5.72 o 
   2   7  16      318.88      325.61      5.87 o 
   1   1  17     5680.33     5420.89     13.94 o 
   2   1  17     1674.21     1679.34      5.91 o 
   3   1  17     1244.48     1232.47      5.47 o 
   4   1  17       42.10       47.36      2.61 o 
   5   1  17     1040.44      974.66      5.27 o 
   6   1  17      299.41      285.18      3.89 o 
   7   1  17       95.19       86.02      4.61 o 
   8   1  17      496.41      479.22      6.20 o 
   9   1  17      518.28      524.06      6.63 o 
  10   1  17      195.61      192.25      6.75 o 
  11   1  17       24.09       23.81      8.04 o 
  12   1  17      147.94      155.23     11.20 o 
   0   2  17     3717.82     3760.44     15.86 o 
   1   2  17     2730.92     2540.67     10.88 o 
   2   2  17       45.85       42.65      2.73 o 
   3   2  17     2158.39     2031.89      8.87 o 
   4   2  17     1346.03     1323.86      6.14 o 
   5   2  17      136.34      115.60      3.47 o 
   6   2  17        3.97        0.00      2.07 o 
   7   2  17       93.10       76.79      4.34 o 
   8   2  17        0.31        0.00      2.03 o 
   9   2  17       30.37       19.26      5.09 o 
  10   2  17       12.40       18.22      5.37 o 
  11   2  17     1173.93     1178.92     16.07 o 
  12   2  17       16.68       10.53      7.16 o 
   1   3  17      259.01      258.84      3.59 o 
   2   3  17       64.67       50.40      3.03 o 
   3   3  17     3275.85     3282.75     12.49 o 
   4   3  17      748.76      723.70      5.19 o 
   5   3  17      970.46      961.29      6.30 o 
   6   3  17      193.26      184.75      4.43 o 
   7   3  17     1061.01     1071.89      7.84 o 
   8   3  17      628.58      631.71      6.21 o 
   9   3  17      253.67      268.80      5.55 o 
  10   3  17      181.67      162.62      7.76 o 
  11   3  17       59.07       60.91      9.24 o 
   0   4  17      137.15      147.29      5.32 o 
   1   4  17       93.79       92.04      3.70 o 
   2   4  17       16.97        8.81      2.19 o 
   3   4  17      906.55      895.26      5.98 o 
   4   4  17     2126.62     2118.96      9.44 o 
   5   4  17      610.72      650.33      5.95 o 
   6   4  17      695.89      642.52      6.68 o 
   7   4  17      484.23      465.26      6.42 o 
   8   4  17      420.97      403.60      6.32 o 
   9   4  17     1055.04     1129.61      9.71 o 
  10   4  17      139.15      135.18      8.90 o 
   1   5  17        1.05        0.56      1.02 o 
   2   5  17      272.93      267.73      4.56 o 
   3   5  17     1208.81     1270.23      7.71 o 
   4   5  17      107.29       96.67      4.35 o 
   5   5  17      110.84       95.20      5.11 o 
   6   5  17        7.20        0.00      1.53 o 
   7   5  17     1017.22     1005.31      9.03 o 
   8   5  17      157.61      164.18      6.89 o 
   9   5  17        0.47        0.49      4.87 o 
   0   6  17      353.42      357.70      7.13 o 
   1   6  17      521.96      504.96      5.42 o 
   2   6  17      102.34       80.53      4.76 o 
   3   6  17      956.51      947.18      6.97 o 
   4   6  17       98.67       73.01      5.33 o 
   5   6  17        1.27        0.00      3.10 o 
   6   6  17        6.77        0.00      1.25 o 
   0   0  18     1853.02     1857.76     14.74 o 
   1   0  18     1273.06     1295.02      8.16 o 
   2   0  18      555.92      469.02      5.44 o 
   3   0  18     2008.81     1962.31      9.98 o 
   4   0  18     3237.62     3266.77     21.46 o 
   5   0  18    10940.46    10546.96     29.37 o 
   6   0  18     1903.88     1763.63     14.34 o 
   7   0  18      386.21      383.16      8.08 o 
   8   0  18      539.01      563.23      9.47 o 
   9   0  18     7989.46     8350.38     40.97 o 
  10   0  18      144.66      131.80      9.00 o 
  11   0  18      528.44      471.38     16.03 o 
  12   0  18        8.31       18.35     13.08 o 
   1   1  18     1451.34     1610.87      6.01 o 
   2   1  18      281.82      325.50      3.31 o 
   3   1  18      605.67      572.26      4.18 o 
   4   1  18     1065.98     1008.38      5.12 o 
   5   1  18        0.18        1.15      2.55 o 
   6   1  18       18.97       18.22      3.51 o 
   7   1  18     1175.46     1173.30      8.34 o 
   8   1  18      518.87      525.91      6.54 o 
   9   1  18     1008.55      947.88      8.56 o 
  10   1  18      403.39      377.40      6.54 o 
  11   1  18      700.32      741.26     13.44 o 
  12   1  18        9.81        5.81      8.75 o 
   0   2  18      728.89      739.53      6.47 o 
   1   2  18     1118.71     1126.72      5.64 o 
   2   2  18       10.33       10.46      2.58 o 
   3   2  18     1468.40     1455.45      6.76 o 
   4   2  18      833.92      832.19      5.06 o 
   5   2  18        9.35        0.00      1.42 o 
   6   2  18     1096.57     1077.42      7.90 o 
   7   2  18      220.47      201.92      4.21 o 
   8   2  18      121.89      114.30      4.91 o 
   9   2  18       57.50       47.25      5.18 o 
  10   2  18        6.02        0.08      1.18 o 
  11   2  18     1825.92     1952.26     20.35 o 
   1   3  18     2580.19     2431.36      9.68 o 
   2   3  18       34.72       31.72      2.76 o 
   3   3  18      179.32      159.21      3.62 o 
   4   3  18        7.65        1.19      1.09 o 
   5   3  18      781.27      759.05      5.88 o 
   6   3  18      104.22      103.73      4.63 o 
   7   3  18     1195.78     1166.30      8.34 o 
   8   3  18        2.79        9.15      4.85 o 
   9   3  18     1254.64     1250.09      9.41 o 
  10   3  18        4.02        0.98      2.44 o 
  11   3  18       70.33       53.91      9.52 o 
   0   4  18      132.67      116.69      5.21 o 
   1   4  18        0.44        0.00      1.70 o 
   2   4  18      157.24      136.44      3.83 o 
   3   4  18      347.94      331.56      4.50 o 
   4   4  18       51.24       45.39      3.78 o 
   5   4  18        0.60        0.00      1.51 o 
   6   4  18       15.83       15.19      4.44 o 
   7   4  18        0.27        0.00      2.27 o 
   8   4  18       21.78       12.93      5.79 o 
   9   4  18       73.50       75.73      6.92 o 
  10   4  18        2.92        0.00      1.34 o 
   1   5  18      411.65      446.67      5.27 o 
   2   5  18      129.27       91.13      4.58 o 
   3   5  18       47.66       35.46      4.12 o 
   4   5  18       30.04       19.83      4.13 o 
   5   5  18      348.28      349.85      5.50 o 
   6   5  18        0.18        0.00      2.12 o 
   7   5  18       81.32       77.76      6.23 o 
   8   5  18       10.22       12.54      6.09 o 
   0   6  18      118.64      114.41      7.54 o 
   1   6  18      487.59      510.26      5.88 o 
   2   6  18       37.71       36.92      4.91 o 
   3   6  18      875.19      869.25      7.10 o 
   4   6  18      390.03      378.10      5.97 o 
   5   6  18      130.81      112.50      6.56 o 
   1   1  19     1952.03     1947.54      6.95 o 
   2   1  19     1403.56     1256.85      5.78 o 
   3   1  19       24.18       23.83      2.66 o 
   4   1  19      667.32      657.42      4.97 o 
   5   1  19     2052.49     2053.31     11.18 o 
   6   1  19      513.81      525.41      5.83 o 
   7   1  19      417.23      424.88      6.12 o 
   8   1  19      191.57      188.32      5.47 o 
   9   1  19      295.70      300.26      6.06 o 
  10   1  19       94.58       83.18      6.60 o 
  11   1  19      123.62      118.97     11.11 o 
   0   2  19     1348.58     1245.32     11.96 o 
   1   2  19      176.56      158.98      3.08 o 
   2   2  19       62.07       40.54      2.91 o 
   3   2  19      315.68      331.40      3.73 o 
   4   2  19     2081.44     1996.23      7.58 o 
   5   2  19        2.44        0.12      1.29 o 
   6   2  19      272.70      270.55      4.66 o 
   7   2  19      143.26      149.86      4.79 o 
   8   2  19       69.08       56.68      5.09 o 
   9   2  19      114.76      119.02      6.04 o 
  10   2  19     1053.58     1103.74     10.15 o 
  11   2  19      838.24      870.21     14.78 o 
   1   3  19      317.47      331.95      3.98 o 
   2   3  19        0.26        0.00      1.20 o 
   3   3  19      102.79       98.39      3.71 o 
   4   3  19      355.16      351.65      4.27 o 
   5   3  19      204.09      188.56      4.38 o 
   6   3  19      195.48      192.83      4.82 o 
   7   3  19      364.42      360.77      5.60 o 
   8   3  19     1726.40     1796.68     10.53 o 
   9   3  19       62.58       56.59      6.61 o 
  10   3  19       40.27       38.38      7.22 o 
   0   4  19      250.70      256.54      5.93 o 
   1   4  19       61.05       59.37      3.77 o 
   2   4  19      456.64      454.48      5.03 o 
   3   4  19     3006.84     2946.02     10.95 o 
   4   4  19      556.51      559.37      5.42 o 
   5   4  19      461.08      480.17      5.43 o 
   6   4  19     1142.61     1134.13      8.68 o 
   7   4  19      572.12      570.55      6.84 o 
   8   4  19      106.69      113.52      6.80 o 
   9   4  19      191.33      187.87      7.89 o 
   1   5  19       82.92       83.95      4.60 o 
   2   5  19      589.71      588.35      6.00 o 
   3   5  19       12.57        7.05      3.24 o 
   4   5  19      226.52      226.52      5.13 o 
   5   5  19       37.03       37.41      5.21 o 
   6   5  19      226.08      260.39      7.25 o 
   7   5  19       23.92       24.72      7.14 o 
   0   6  19      178.29      163.24      7.46 o 
   1   6  19        0.53        0.00      1.70 o 
   2   6  19       59.13       52.26      5.16 o 
   3   6  19      253.85      249.17      5.87 o 
   4   6  19      416.85      397.14      6.69 o 
   0   0  20       80.44      133.97      6.50 o 
   1   0  20      226.43      212.23      4.86 o 
   2   0  20     1350.15     1233.18      9.25 o 
   3   0  20       10.33        4.53      2.90 o 
   4   0  20       31.07       15.15      5.24 o 
   5   0  20       78.73       59.19      6.20 o 
   6   0  20     2823.88     2775.56     23.28 o 
   7   0  20      237.80      213.78      7.96 o 
   8   0  20      141.71      138.26      8.27 o 
   9   0  20      153.14      120.05      9.27 o 
  10   0  20      604.42      595.95     10.78 o 
  11   0  20     1480.53     1590.69     33.60 o 
   1   1  20      148.26      166.91      3.12 o 
   2   1  20      454.45      560.13      4.42 o 
   3   1  20      213.27      220.59      3.37 o 
   4   1  20     4211.17     4104.49     15.04 o 
   5   1  20      239.87      242.59      5.04 o 
   6   1  20     1220.87     1199.05      8.59 o 
   7   1  20     1277.05     1238.46      9.43 o 
   8   1  20      877.16      924.09      8.64 o 
   9   1  20     1270.74     1278.86     10.08 o 
  10   1  20       98.31       80.41      7.11 o 
  11   1  20       23.29       15.73     10.60 o 
   0   2  20     1661.81     1705.47     10.44 o 
   1   2  20      263.86      255.58      3.32 o 
   2   2  20      307.05      303.59      3.57 o 
   3   2  20     3246.55     3254.29      9.85 o 
   4   2  20        2.92        8.88      2.82 o 
   5   2  20      645.18      639.94      6.16 o 
   6   2  20      281.85      274.98      4.85 o 
   7   2  20       23.99       19.32      4.81 o 
   8   2  20     1546.19     1534.72     10.89 o 
   9   2  20      570.49      573.44      7.19 o 
  10   2  20      157.09      152.00      6.90 o 
   1   3  20      208.82      210.01      3.60 o 
   2   3  20       18.07        9.38      3.27 o 
   3   3  20      232.03      234.97      3.98 o 
   4   3  20       36.03       29.29      3.56 o 
   5   3  20      483.65      458.97      5.39 o 
   6   3  20       14.44        6.55      3.49 o 
   7   3  20      820.86      789.62      7.49 o 
   8   3  20       55.20       58.00      5.69 o 
   9   3  20        0.31        0.08      1.38 o 
  10   3  20      540.57      545.47      8.49 o 
   0   4  20       67.06       70.07      5.95 o 
   1   4  20      187.91      169.69      4.61 o 
   2   4  20        0.08        0.00      1.18 o 
   3   4  20       90.13       72.30      4.46 o 
   4   4  20       24.36       14.56      3.51 o 
   5   4  20       39.70       35.14      4.64 o 
   6   4  20       42.99       37.14      5.29 o 
   7   4  20        0.54        0.00      1.20 o 
   8   4  20      249.04      266.84      7.11 o 
   1   5  20      119.77      114.20      5.09 o 
   2   5  20     1848.73     1843.99     10.30 o 
   3   5  20      656.90      643.83      6.34 o 
   4   5  20       29.32       22.80      5.01 o 
   5   5  20      211.19      202.55      6.35 o 
   6   5  20       61.37       51.56      6.93 o 
   0   6  20      521.56      579.76      8.76 o 
   1   6  20        4.50        0.37      1.33 o 
   2   6  20       25.93       20.07      5.59 o 
   1   1  21      252.83      222.07      3.51 o 
   2   1  21     1379.47     1432.25      7.09 o 
   3   1  21     1114.70     1113.78      6.42 o 
   4   1  21      801.66      861.63      5.81 o 
   5   1  21       64.46       59.57      5.27 o 
   6   1  21       12.01        4.69      5.57 o 
   7   1  21       12.01        4.37      3.23 o 
   8   1  21      312.55      320.43      6.38 o 
   9   1  21      109.21      103.30      6.90 o 
  10   1  21      578.39      583.94      7.99 o 
   0   2  21      423.85      389.05      5.36 o 
   1   2  21     1007.08      959.62      5.34 o 
   2   2  21      155.39      122.48      3.33 o 
   3   2  21      273.96      286.37      3.70 o 
   4   2  21      379.88      364.85      3.92 o 
   5   2  21     1308.73     1381.53      8.35 o 
   6   2  21      750.36      749.31      7.21 o 
   7   2  21      505.37      514.16      7.11 o 
   8   2  21      132.76      132.64      7.07 o 
   9   2  21      499.63      537.96      7.24 o 
  10   2  21       43.68       29.90      7.19 o 
   1   3  21      101.64       96.52      3.73 o 
   2   3  21      703.56      681.71      5.59 o 
   3   3  21      986.27      991.96      6.53 o 
   4   3  21      322.95      328.62      4.57 o 
   5   3  21       59.14       54.29      4.98 o 
   6   3  21       14.06       11.32      5.23 o 
   7   3  21      294.44      290.75      6.02 o 
   8   3  21        1.55        0.00      2.62 o 
   9   3  21      186.96      202.77      7.54 o 
   0   4  21     2219.85     2233.87     17.59 o 
   1   4  21      803.99      821.00      6.63 o 
   2   4  21      337.10      357.14      5.00 o 
   3   4  21      691.88      718.21      6.32 o 
   4   4  21       94.41       77.01      5.34 o 
   5   4  21      764.48      819.16      7.95 o 
   6   4  21      225.24      206.13      6.27 o 
   7   4  21      227.30      221.13      7.13 o 
   8   4  21     1472.09     1612.52     11.55 o 
   1   5  21      650.88      691.19      6.45 o 
   2   5  21       98.48      113.02      5.37 o 
   3   5  21      951.75     1045.60      7.83 o 
   4   5  21       39.30       39.43      5.52 o 
   5   5  21      246.28      250.41      7.14 o 
   0   0  22     6315.04     6413.83     37.90 o 
   1   0  22       31.19       49.75      4.68 o 
   2   0  22      960.78      969.83      8.90 o 
   3   0  22      400.32      389.48      6.89 o 
   4   0  22     2068.79     2150.74     16.23 o 
   5   0  22     3519.80     3471.88     23.43 o 
   6   0  22       40.69       39.73      7.82 o 
   7   0  22       41.18       26.06      7.72 o 
   8   0  22     1032.12      983.47     15.55 o 
   9   0  22      952.22      998.52     13.38 o 
  10   0  22      496.03      538.88     11.33 o 
   1   1  22        0.65        6.08      3.08 o 
   2   1  22     1579.32     1631.38      8.02 o 
   3   1  22       48.48       59.81      3.76 o 
   4   1  22      910.78      954.68      6.67 o 
   5   1  22       28.30       20.82      5.30 o 
   6   1  22      204.33      217.46      6.61 o 
   7   1  22       19.02       13.15      5.79 o 
   8   1  22        5.97        2.09      2.95 o 
   9   1  22       15.09        9.95      6.96 o 
  10   1  22        8.60        2.75      3.27 o 
   0   2  22       79.29       81.79      5.00 o 
   1   2  22       19.83       30.02      3.08 o 
   2   2  22       48.17       40.09      3.23 o 
   3   2  22       13.96       17.24      3.19 o 
   4   2  22      951.07      947.13      5.87 o 
   5   2  22      376.80      367.13      5.23 o 
   6   2  22     1029.23     1038.41      8.46 o 
   7   2  22       13.32       14.03      5.40 o 
   8   2  22      164.06      178.25      6.59 o 
   9   2  22       62.43       63.30      7.01 o 
   1   3  22        9.32        8.90      3.49 o 
   2   3  22      121.44      113.62      4.20 o 
   3   3  22      235.39      216.10      4.66 o 
   4   3  22     1931.51     1911.03      9.62 o 
   5   3  22      148.35      138.15      5.64 o 
   6   3  22      603.96      618.63      7.08 o 
   7   3  22       17.68        3.13      2.17 o 
   8   3  22      436.92      441.79      7.10 o 
   0   4  22       53.76       65.69      7.39 o 
   1   4  22      106.11       95.82      5.10 o 
   2   4  22      153.94      121.02      5.02 o 
   3   4  22      317.05      288.43      5.04 o 
   4   4  22        0.16        0.00      3.53 o 
   5   4  22      139.58      124.94      6.74 o 
   6   4  22       16.13       13.09      6.12 o 
   7   4  22       18.37        6.18      2.87 o 
   1   5  22        3.27        4.74      3.46 o 
   2   5  22      217.84      238.40      5.87 o 
   3   5  22      133.86      115.56      5.85 o 
   4   5  22     1524.06     1705.41     10.62 o 
   1   1  23       94.24      115.98      4.18 o 
   2   1  23       90.66      124.86      4.36 o 
   3   1  23       70.66       58.89      3.91 o 
   4   1  23      378.05      385.40      4.90 o 
   5   1  23        6.87        6.36      5.00 o 
   6   1  23      530.38      544.06      7.68 o 
   7   1  23       85.28       83.10      7.03 o 
   8   1  23      929.78      959.53     10.00 o 
   9   1  23       65.93       59.73      7.73 o 
   0   2  23      669.70      678.68      7.43 o 
   1   2  23       53.02       58.34      3.67 o 
   2   2  23      242.65      274.52      3.81 o 
   3   2  23      203.42      195.83      4.00 o 
   4   2  23       11.33        6.47      4.00 o 
   5   2  23      469.17      470.86      5.86 o 
   6   2  23      592.39      626.36      7.16 o 
   7   2  23        3.71        4.25      3.08 o 
   8   2  23      769.27      748.07      8.78 o 
   1   3  23      830.54      868.53      6.37 o 
   2   3  23      573.32      546.24      5.56 o 
   3   3  23        2.04        0.00      1.29 o 
   4   3  23       71.24       66.04      5.00 o 
   5   3  23      164.67      156.09      6.17 o 
   6   3  23        5.68        0.09      1.17 o 
   7   3  23      123.81      134.88      7.08 o 
   0   4  23     3608.90     3744.96     21.85 o 
   1   4  23     1133.29     1154.32      8.01 o 
   2   4  23        0.05        0.00      0.81 o 
   3   4  23      936.86      918.99      7.14 o 
   4   4  23      519.76      511.56      6.20 o 
   5   4  23       39.45       26.35      6.57 o 
   6   4  23      261.01      247.70      7.40 o 
   1   5  23      368.19      393.22      6.07 o 
   2   5  23     1302.98     1378.58      8.84 o 
   0   0  24     2057.25     2208.85     19.05 o 
   1   0  24     1794.08     1870.76     12.52 o 
   2   0  24      128.26      120.85      7.18 o 
   3   0  24       10.66       13.91      6.40 o 
   4   0  24      548.37      523.37      8.21 o 
   5   0  24      370.97      398.49     10.49 o 
   6   0  24      434.96      411.63     10.96 o 
   7   0  24      253.81      271.24     11.09 o 
   8   0  24      828.75      785.98     12.57 o 
   1   1  24     1524.15     1534.17      8.25 o 
   2   1  24      309.69      378.34      4.92 o 
   3   1  24       65.11       71.39      4.44 o 
   4   1  24      134.50      135.60      5.93 o 
   5   1  24      111.43       98.16      6.76 o 
   6   1  24      117.87      113.30      7.24 o 
   7   1  24       19.59       25.08      6.99 o 
   8   1  24       16.08       20.83      7.42 o 
   0   2  24      253.71      269.86      6.10 o 
   1   2  24      198.24      185.25      4.18 o 
   2   2  24      201.96      190.30      4.22 o 
   3   2  24      384.90      385.80      4.73 o 
   4   2  24      307.27      281.07      5.31 o 
   5   2  24     1197.84     1228.97     10.52 o 
   6   2  24       81.73       86.83      6.31 o 
   7   2  24       44.48       49.24      6.86 o 
   1   3  24       10.78       20.70      4.02 o 
   2   3  24      445.68      427.84      5.01 o 
   3   3  24        3.62        0.00      1.37 o 
   4   3  24       65.41       63.29      5.13 o 
   5   3  24      167.71      179.22      6.21 o 
   6   3  24      377.13      367.98      6.61 o 
   0   4  24        2.20       19.61      7.65 o 
   1   4  24       27.00       28.29      5.22 o 
   2   4  24       31.13       23.30      5.09 o 
   3   4  24        2.32        8.44      2.98 o 
   4   4  24        7.11        0.00      2.42 o 
   1   1  25      391.94      429.27      5.21 o 
   2   1  25     1248.17     1314.28      7.94 o 
   3   1  25      323.21      362.77      5.36 o 
   4   1  25       27.85       24.45      6.27 o 
   5   1  25      396.54      390.68      7.44 o 
   6   1  25       40.05       43.28      7.13 o 
   7   1  25      821.42      899.20     10.09 o 
   0   2  25     1232.39     1342.09     10.40 o 
   1   2  25        2.56       11.51      4.16 o 
   2   2  25       33.08       24.21      4.38 o 
   3   2  25      152.75      119.57      5.17 o 
   4   2  25        6.89        1.27      2.49 o 
   5   2  25      521.73      566.77      6.98 o 
   6   2  25        0.85        0.00      5.32 o 
   1   3  25      248.67      250.50      4.86 o 
   2   3  25     1343.49     1366.07      7.51 o 
   3   3  25      388.22      403.59      5.18 o 
   4   3  25      304.50      301.73      6.24 o 
   5   3  25        0.04        0.00      1.32 o 
   0   4  25       92.44       94.13      8.21 o 
   1   4  25      708.90      699.00      6.97 o 
   2   4  25        9.04        7.91      4.46 o 
   0   0  26     1234.42     1354.58     16.38 o 
   1   0  26       22.05       28.21      7.40 o 
   2   0  26       67.09       58.43      7.47 o 
   3   0  26     5125.74     5273.82     41.20 o 
   4   0  26     1043.50     1189.39     14.48 o 
   5   0  26     2572.45     2783.63     32.28 o 
   6   0  26      274.95      312.62     12.19 o 
   1   1  26       67.75      101.10      5.28 o 
   2   1  26      553.85      670.12      6.32 o 
   3   1  26      297.73      321.80      5.89 o 
   4   1  26      277.25      273.65      7.61 o 
   5   1  26       16.17       21.58      7.12 o 
   6   1  26      468.96      482.38      9.16 o 
   0   2  26      963.74     1026.71     10.80 o 
   1   2  26      376.40      401.51      5.44 o 
   2   2  26       17.70       26.18      4.86 o 
   3   2  26       35.52       81.99      5.47 o 
   4   2  26      154.92      145.36      7.75 o 
   5   2  26        0.29        0.00      2.38 o 
   1   3  26      484.28      491.74      5.56 o 
   2   3  26       15.75       19.55      4.91 o 
   3   3  26       67.05       51.67      5.45 o 
   1   1  27      823.20      865.47      7.43 o 
   2   1  27      134.59      138.01      6.01 o 
   3   1  27       12.97       26.41      5.75 o 
   4   1  27      267.92      307.38      8.56 o 
   5   1  27      595.45      622.38     10.09 o 
   0   2  27        0.61       46.17      7.59 o 
   1   2  27      509.45      522.98      6.23 o 
   2   2  27      512.25      585.76      6.22 o 
   3   2  27     2226.20     2345.79     11.15 o 
   0   0  28      770.51      893.18     16.90 o 
   1   0  28       42.15       40.65      8.06 o 
   2   0  28      473.14      551.02      9.65 o 
   3   0  28      766.36      790.01     10.12 o 
   1   1  28       10.88       13.42      2.85 o 
   2   1  28       18.60       52.22      6.28 o 
                                                 
